# Supplementary material for: International﻿ fisheries threaten globally endangered sharks in the Eastern Tropical Pacific Ocean: the case of the Fu Yuan Yu Leng 999 reefer vessel seized within the Galápagos Marine Reserve
Source: Sci Rep. 2021 Jul 22;11:14959. doi: 10.1038/s41598-021-94126-3 (PMC8298506; doi:10.1038/s41598-021-94126-3)
Supplement: Supplementary file 5 — Supplementary Data S1. [file 41598_2021_94126_MOESM5_ESM.xlsx]

## Sheet: Sheet1
Supplementary Data S1. Precaudal length and estimated Total Length for the species analized in this study.
Sampling Code	Molecular ID	GenBank-Accession number
LBE-Tib-002	Alopias pelagicus	MW482968
LBE-Tib-036	Alopias pelagicus	MW482969
LBE-Tib-057	Alopias pelagicus	MW482970
LBE-Tib-005	Alopias pelagicus	MW482971
LBE-Tib-008	Alopias pelagicus	MW482972
LBE-Tib-009	Alopias pelagicus	MW482973
LBE-Tib-017	Alopias pelagicus	MW482974
LBE-Tib-019	Alopias pelagicus	MW482975
LBE-Tib-022	Alopias pelagicus	MW482976
LBE-Tib-027	Alopias pelagicus	MW482977
LBE-Tib-033	Alopias pelagicus	MW482978
LBE-Tib-034	Alopias pelagicus	MW482979
LBE-Tib-037	Alopias pelagicus	MW482980
LBE-Tib-040	Alopias pelagicus	MW482981
LBE-Tib-042	Alopias pelagicus	MW482982
LBE-Tib-044	Alopias pelagicus	MW482983
LBE-Tib-046	Alopias pelagicus	MW482984
LBE-Tib-048	Alopias pelagicus	MW482985
LBE-Tib-050	Alopias pelagicus	MW482986
LBE-Tib-053	Alopias pelagicus	MW482987
LBE-Tib-055	Alopias pelagicus	MW482988
LBE-Tib-056	Alopias pelagicus	MW482989
LBE-Tib-058	Alopias pelagicus	MW482990
LBE-Tib-059	Alopias pelagicus	MW482991
LBE-Tib-060	Alopias pelagicus	MW482992
LBE-Tib-064	Alopias pelagicus	MW482993
LBE-Tib-068	Alopias pelagicus	MW482994
LBE-Tib-069	Alopias pelagicus	MW482995
LBE-Tib-071	Alopias pelagicus	MW482996
LBE-Tib-072	Alopias pelagicus	MW482997
LBE-Tib-073	Alopias pelagicus	MW482998
LBE-Tib-078	Alopias pelagicus	MW482999
LBE-Tib-080	Alopias pelagicus	MW483000
LBE-Tib-082	Alopias pelagicus	MW483001
LBE-Tib-640	Alopias pelagicus	MW483002
LBE-Tib-643	Alopias pelagicus	MW483003
LBE-Tib-646	Alopias pelagicus	MW483004
LBE-Tib-647	Alopias pelagicus	MW483005
LBE-Tib-648	Alopias pelagicus	MW483006
LBE-Tib-650	Alopias pelagicus	MW483007
LBE-Tib-656	Alopias pelagicus	MW483008
LBE-Tib-657	Alopias pelagicus	MW483009
LBE-Tib-659	Alopias pelagicus	MW483010
LBE-Tib-660	Alopias pelagicus	MW483011
LBE-Tib-663	Alopias pelagicus	MW483012
LBE-Tib-668	Alopias pelagicus	MW483013
LBE-Tib-682	Alopias pelagicus	MW483014
LBE-Tib-723	Alopias pelagicus	MW483015
LBE-Tib-726	Alopias pelagicus	MW483016
LBE-Tib-013	Alopias pelagicus	MW483017
LBE-Tib-025	Alopias pelagicus	MW483018
LBE-Tib-032	Alopias pelagicus	MW483019
LBE-Tib-043	Alopias pelagicus	MW483020
LBE-Tib-047	Alopias pelagicus	MW483021
LBE-Tib-052	Alopias pelagicus	MW483022
LBE-Tib-070	Alopias pelagicus	MW483023
LBE-Tib-077	Alopias pelagicus	MW483024
LBE-Tib-079	Alopias pelagicus	MW483025
LBE-Tib-642	Alopias pelagicus	MW483026
LBE-Tib-649	Alopias pelagicus	MW483027
LBE-Tib-658	Alopias pelagicus	MW483028
LBE-Tib-665	Alopias pelagicus	MW483029
LBE-Tib-727	Alopias pelagicus	MW483030
LBE-Tib-031	Alopias pelagicus	MW483031
LBE-Tib-039	Alopias pelagicus	MW483032
LBE-Tib-641	Alopias pelagicus	MW483033
LBE-Tib-023	Alopias pelagicus	MW483034
LBE-Tib-049	Alopias pelagicus	MW483035
LBE-Tib-004	Alopias pelagicus	MW483036
LBE-Tib-020	Alopias pelagicus	MW483037
LBE-Tib-035	Alopias pelagicus	MW483038
LBE-Tib-038	Alopias pelagicus	MW483039
LBE-Tib-054	Alopias pelagicus	MW483040
LBE-Tib-062	Alopias pelagicus	MW483041
LBE-Tib-081	Alopias pelagicus	MW483042
LBE-Tib-645	Alopias pelagicus	MW483043
LBE-Tib-724	Alopias pelagicus	MW483044
LBE-Tib-012	Alopias pelagicus	MW483045
LBE-Tib-026	Alopias pelagicus	MW483046
LBE-Tib-028	Alopias pelagicus	MW483047
LBE-Tib-029	Alopias pelagicus	MW483048
LBE-Tib-030	Alopias pelagicus	MW483049
LBE-Tib-041	Alopias pelagicus	MW483050
LBE-Tib-051	Alopias pelagicus	MW483051
LBE-Tib-061	Alopias pelagicus	MW483052
LBE-Tib-065	Alopias pelagicus	MW483053
LBE-Tib-655	Alopias pelagicus	MW483054
LBE-Tib-662	Alopias pelagicus	MW483055
LBE-Tib-666	Alopias pelagicus	MW483056
LBE-Tib-667	Alopias pelagicus	MW483057
LBE-Tib-725	Alopias pelagicus	MW483058
LBE-Tib-010	Alopias pelagicus	MW483059
LBE-Tib-016	Alopias pelagicus	MW483060
LBE-Tib-644	Alopias pelagicus	MW483061
LBE-Tib-664	Alopias pelagicus	MW483062
LBE-Tib-094	Alopias pelagicus	MW583762
LBE-Tib-119	Alopias pelagicus	MW583766
LBE-Tib-126	Alopias pelagicus	MW583768
LBE-Tib-192	Alopias pelagicus	MW583773
LBE-Tib-193	Alopias pelagicus	MW583774
LBE-Tib-203	Alopias pelagicus	MW583776
LBE-Tib-238	Alopias pelagicus	MW583777
LBE-Tib-374	Alopias pelagicus	MW583791
LBE-Tib-475	Alopias pelagicus	MW583796
LBE-Tib-673	Alopias pelagicus	MW583820
LBE-Tib-680	Alopias pelagicus	MW583821
Pg-NN	Alopias pelagicus	MW583870
LBE-Tib-083	Alopias superciliosus	MW525448
LBE-Tib-084	Alopias superciliosus	MW525449
LBE-Tib-085	Alopias superciliosus	MW525450
LBE-Tib-086	Alopias superciliosus	MW525451
LBE-Tib-087	Alopias superciliosus	MW525452
LBE-Tib-089	Alopias superciliosus	MW525453
LBE-Tib-090	Alopias superciliosus	MW525454
LBE-Tib-091	Alopias superciliosus	MW525455
LBE-Tib-092	Alopias superciliosus	MW525456
LBE-Tib-093	Alopias superciliosus	MW525457
LBE-Tib-095	Alopias superciliosus	MW525458
LBE-Tib-096	Alopias superciliosus	MW525459
LBE-Tib-097	Alopias superciliosus	MW525460
LBE-Tib-098	Alopias superciliosus	MW525461
LBE-Tib-099	Alopias superciliosus	MW525462
LBE-Tib-100	Alopias superciliosus	MW525463
LBE-Tib-101	Alopias superciliosus	MW525464
LBE-Tib-102	Alopias superciliosus	MW525465
LBE-Tib-103	Alopias superciliosus	MW525466
LBE-Tib-104	Alopias superciliosus	MW525467
LBE-Tib-107	Alopias superciliosus	MW525468
LBE-Tib-669	Alopias superciliosus	MW525469
LBE-Tib-670	Alopias superciliosus	MW525470
LBE-Tib-671	Alopias superciliosus	MW525471
LBE-Tib-672	Alopias superciliosus	MW525472
LBE-Tib-674	Alopias superciliosus	MW525473
LBE-Tib-675	Alopias superciliosus	MW525474
LBE-Tib-676	Alopias superciliosus	MW525475
LBE-Tib-677	Alopias superciliosus	MW525476
LBE-Tib-678	Alopias superciliosus	MW525477
LBE-Tib-679	Alopias superciliosus	MW525478
LBE-Tib-731	Alopias superciliosus	MW525479
LBE-Tib-730	Alopias superciliosus	MW525480
LBE-Tib-734	Alopias superciliosus	MW525481
LBE-Tib-733	Alopias superciliosus	MW525482
LBE-Tib-735	Alopias superciliosus	MW525483
LBE-Tib-736	Alopias superciliosus	MW525484
LBE-Tib-737	Alopias superciliosus	MW525485
LBE-Tib-738	Alopias superciliosus	MW525486
LBE-Tib-739	Alopias superciliosus	MW525487
LBE-Tib-741	Alopias superciliosus	MW525488
LBE-Tib-742	Alopias superciliosus	MW525489
LBE-Tib-743	Alopias superciliosus	MW525490
LBE-Tib-745	Alopias superciliosus	MW525491
LBE-Tib-732	Alopias superciliosus	MW525492
LBE-Tib-746	Alopias superciliosus	MW525493
LBE-Tib-747	Alopias superciliosus	MW525494
LBE-Tib-015	Alopias superciliosus	MW583755
LBE-Tib-021	Alopias superciliosus	MW583756
LBE-Tib-045	Alopias superciliosus	MW583757
LBE-Tib-063	Alopias superciliosus	MW583758
LBE-Tib-191	Alopias superciliosus	MW583772
LBE-Tib-274	Alopias superciliosus	MW583779
LBE-Tib-748	Alopias superciliosus	MZ032002
LBE-Tib-304	Carcharhinus amblyrhynchus	MW583785
LBE-Tib-406	Carcharhinus amblyrhynchus	MW583794
LBE-Tib-152	Carcharhinus falciformis	MW525495
LBE-Tib-600	Carcharhinus falciformis	MW525496
LBE-Tib-134	Carcharhinus falciformis	MW525497
LBE-Tib-270	Carcharhinus falciformis	MW525498
LBE-Tib-108	Carcharhinus falciformis	MW525499
LBE-Tib-111	Carcharhinus falciformis	MW525500
LBE-Tib-125	Carcharhinus falciformis	MW525501
LBE-Tib-143	Carcharhinus falciformis	MW525502
LBE-Tib-154	Carcharhinus falciformis	MW525503
LBE-Tib-171	Carcharhinus falciformis	MW525504
LBE-Tib-181	Carcharhinus falciformis	MW525505
LBE-Tib-184	Carcharhinus falciformis	MW525506
LBE-Tib-209	Carcharhinus falciformis	MW525507
LBE-Tib-217	Carcharhinus falciformis	MW525508
LBE-Tib-249	Carcharhinus falciformis	MW525509
LBE-Tib-264	Carcharhinus falciformis	MW525510
LBE-Tib-283	Carcharhinus falciformis	MW525511
LBE-Tib-288	Carcharhinus falciformis	MW525512
LBE-Tib-585	Carcharhinus falciformis	MW525513
LBE-Tib-599	Carcharhinus falciformis	MW525514
LBE-Tib-788	Carcharhinus falciformis	MW525515
LBE-Tib-792	Carcharhinus falciformis	MW525516
LBE-Tib-109	Carcharhinus falciformis	MW525517
LBE-Tib-293	Carcharhinus falciformis	MW525518
LBE-Tib-206	Carcharhinus falciformis	MW525519
LBE-Tib-589	Carcharhinus falciformis	MW525520
LBE-Tib-779	Carcharhinus falciformis	MW525521
LBE-Tib-127	Carcharhinus falciformis	MW525522
LBE-Tib-147	Carcharhinus falciformis	MW525523
LBE-Tib-158	Carcharhinus falciformis	MW525524
LBE-Tib-162	Carcharhinus falciformis	MW525525
LBE-Tib-173	Carcharhinus falciformis	MW525526
LBE-Tib-196	Carcharhinus falciformis	MW525527
LBE-Tib-251	Carcharhinus falciformis	MW525528
LBE-Tib-177	Carcharhinus falciformis	MW525529
LBE-Tib-222	Carcharhinus falciformis	MW525530
LBE-Tib-800	Carcharhinus falciformis	MW525531
LBE-Tib-801	Carcharhinus falciformis	MW525532
LBE-Tib-114	Carcharhinus falciformis	MW525533
LBE-Tib-783	Carcharhinus falciformis	MW525534
LBE-Tib-795	Carcharhinus falciformis	MW525535
LBE-Tib-802	Carcharhinus falciformis	MW525536
LBE-Tib-163	Carcharhinus falciformis	MW525537
LBE-Tib-246	Carcharhinus falciformis	MW525538
LBE-Tib-253	Carcharhinus falciformis	MW525539
LBE-Tib-289	Carcharhinus falciformis	MW525540
LBE-Tib-151	Carcharhinus falciformis	MW525541
LBE-Tib-165	Carcharhinus falciformis	MW525542
LBE-Tib-167	Carcharhinus falciformis	MW525543
LBE-Tib-176	Carcharhinus falciformis	MW525544
LBE-Tib-178	Carcharhinus falciformis	MW525545
LBE-Tib-204	Carcharhinus falciformis	MW525546
LBE-Tib-205	Carcharhinus falciformis	MW525547
LBE-Tib-212	Carcharhinus falciformis	MW525548
LBE-Tib-215	Carcharhinus falciformis	MW525549
LBE-Tib-220	Carcharhinus falciformis	MW525550
LBE-Tib-223	Carcharhinus falciformis	MW525551
LBE-Tib-256	Carcharhinus falciformis	MW525552
LBE-Tib-259	Carcharhinus falciformis	MW525553
LBE-Tib-267	Carcharhinus falciformis	MW525554
LBE-Tib-282	Carcharhinus falciformis	MW525555
LBE-Tib-285	Carcharhinus falciformis	MW525556
LBE-Tib-295	Carcharhinus falciformis	MW525557
LBE-Tib-591	Carcharhinus falciformis	MW525558
LBE-Tib-592	Carcharhinus falciformis	MW525559
LBE-Tib-594	Carcharhinus falciformis	MW525560
LBE-Tib-597	Carcharhinus falciformis	MW525561
LBE-Tib-602	Carcharhinus falciformis	MW525562
LBE-Tib-786	Carcharhinus falciformis	MW525563
LBE-Tib-113	Carcharhinus falciformis	MW525564
LBE-Tib-121	Carcharhinus falciformis	MW525565
LBE-Tib-138	Carcharhinus falciformis	MW525566
LBE-Tib-214	Carcharhinus falciformis	MW525567
LBE-Tib-590	Carcharhinus falciformis	MW525568
LBE-Tib-791	Carcharhinus falciformis	MW525569
LBE-Tib-609	Carcharhinus falciformis	MW525570
LBE-Tib-604	Carcharhinus falciformis	MW525571
LBE-Tib-606	Carcharhinus falciformis	MW525572
LBE-Tib-115	Carcharhinus falciformis	MW525573
LBE-Tib-202	Carcharhinus falciformis	MW525574
LBE-Tib-280	Carcharhinus falciformis	MW525575
LBE-Tib-607	Carcharhinus falciformis	MW525576
LBE-Tib-608	Carcharhinus falciformis	MW525577
LBE-Tib-133	Carcharhinus falciformis	MW525578
LBE-Tib-139	Carcharhinus falciformis	MW525579
LBE-Tib-260	Carcharhinus falciformis	MW525580
LBE-Tib-614	Carcharhinus falciformis	MW525581
LBE-Tib-230	Carcharhinus falciformis	MW525582
LBE-Tib-231	Carcharhinus falciformis	MW525583
LBE-Tib-611	Carcharhinus falciformis	MW525584
LBE-Tib-142	Carcharhinus falciformis	MW525585
LBE-Tib-610	Carcharhinus falciformis	MW525586
LBE-Tib-117	Carcharhinus falciformis	MW525587
LBE-Tib-155	Carcharhinus falciformis	MW525588
LBE-Tib-131	Carcharhinus falciformis	MW525589
LBE-Tib-588	Carcharhinus falciformis	MW525590
LBE-Tib-227	Carcharhinus falciformis	MW525591
LBE-Tib-279	Carcharhinus falciformis	MW525592
LBE-Tib-587	Carcharhinus falciformis	MW525593
LBE-Tib-194	Carcharhinus falciformis	MW525594
LBE-Tib-269	Carcharhinus falciformis	MW525595
LBE-Tib-595	Carcharhinus falciformis	MW525596
LBE-Tib-236	Carcharhinus falciformis	MW525597
LBE-Tib-221	Carcharhinus falciformis	MW525598
LBE-Tib-239	Carcharhinus falciformis	MW525599
LBE-Tib-141	Carcharhinus falciformis	MW525600
LBE-Tib-186	Carcharhinus falciformis	MW525601
LBE-Tib-156	Carcharhinus falciformis	MW525602
LBE-Tib-216	Carcharhinus falciformis	MW525603
LBE-Tib-237	Carcharhinus falciformis	MW525604
LBE-Tib-166	Carcharhinus falciformis	MW525605
LBE-Tib-749	Carcharhinus falciformis	MW525606
LBE-Tib-760	Carcharhinus falciformis	MW525607
LBE-Tib-185	Carcharhinus falciformis	MW525608
LBE-Tib-805	Carcharhinus falciformis	MW525609
LBE-Tib-751	Carcharhinus falciformis	MW525610
LBE-Tib-241	Carcharhinus falciformis	MW525611
LBE-Tib-298	Carcharhinus falciformis	MW525612
LBE-Tib-750	Carcharhinus falciformis	MW525613
LBE-Tib-753	Carcharhinus falciformis	MW525614
LBE-Tib-759	Carcharhinus falciformis	MW525615
LBE-Tib-768	Carcharhinus falciformis	MW525616
LBE-Tib-796	Carcharhinus falciformis	MW525617
LBE-Tib-797	Carcharhinus falciformis	MW525618
LBE-Tib-798	Carcharhinus falciformis	MW525619
LBE-Tib-612	Carcharhinus falciformis	MW525620
LBE-Tib-784	Carcharhinus falciformis	MW525621
LBE-Tib-255	Carcharhinus falciformis	MW525622
LBE-Tib-281	Carcharhinus falciformis	MW525623
LBE-Tib-757	Carcharhinus falciformis	MW525624
LBE-Tib-123	Carcharhinus falciformis	MW525625
LBE-Tib-150	Carcharhinus falciformis	MW525626
LBE-Tib-211	Carcharhinus falciformis	MW525627
LBE-Tib-804	Carcharhinus falciformis	MW525628
LBE-Tib-806	Carcharhinus falciformis	MW525629
LBE-Tib-807	Carcharhinus falciformis	MW525630
LBE-Tib-234	Carcharhinus falciformis	MW525631
LBE-Tib-613	Carcharhinus falciformis	MW525632
LBE-Tib-160	Carcharhinus falciformis	MW525633
LBE-Tib-161	Carcharhinus falciformis	MW525634
LBE-Tib-586	Carcharhinus falciformis	MW525635
LBE-Tib-605	Carcharhinus falciformis	MW525636
LBE-Tib-182	Carcharhinus falciformis	MW525637
LBE-Tib-782	Carcharhinus falciformis	MW525638
LBE-Tib-781	Carcharhinus falciformis	MW525639
LBE-Tib-787	Carcharhinus falciformis	MW525640
LBE-Tib-601	Carcharhinus falciformis	MW525641
LBE-Tib-803	Carcharhinus falciformis	MW525642
LBE-Tib-174	Carcharhinus falciformis	MW525643
LBE-Tib-756	Carcharhinus falciformis	MW525644
LBE-Tib-200	Carcharhinus falciformis	MW525645
LBE-Tib-229	Carcharhinus falciformis	MW525646
LBE-Tib-762	Carcharhinus falciformis	MW525647
LBE-Tib-207	Carcharhinus falciformis	MW525648
LBE-Tib-250	Carcharhinus falciformis	MW525649
LBE-Tib-273	Carcharhinus falciformis	MW525650
LBE-Tib-296	Carcharhinus falciformis	MW525651
LBE-Tib-224	Carcharhinus falciformis	MW525652
LBE-Tib-170	Carcharhinus falciformis	MW525653
LBE-Tib-242	Carcharhinus falciformis	MW525654
LBE-Tib-159	Carcharhinus falciformis	MW525655
LBE-Tib-188	Carcharhinus falciformis	MW525656
LBE-Tib-172	Carcharhinus falciformis	MW525657
LBE-Tib-199	Carcharhinus falciformis	MW525658
LBE-Tib-116	Carcharhinus falciformis	MW525659
LBE-Tib-153	Carcharhinus falciformis	MW525660
LBE-Tib-135	Carcharhinus falciformis	MW525661
LBE-Tib-148	Carcharhinus falciformis	MW525662
LBE-Tib-235	Carcharhinus falciformis	MW525663
LBE-Tib-129	Carcharhinus falciformis	MW525664
LBE-Tib-146	Carcharhinus falciformis	MW525665
LBE-Tib-168	Carcharhinus falciformis	MW525666
LBE-Tib-208	Carcharhinus falciformis	MW525667
LBE-Tib-130	Carcharhinus falciformis	MW525668
LBE-Tib-263	Carcharhinus falciformis	MW525669
LBE-Tib-287	Carcharhinus falciformis	MW525670
LBE-Tib-183	Carcharhinus falciformis	MW525671
LBE-Tib-232	Carcharhinus falciformis	MW525672
LBE-Tib-773	Carcharhinus falciformis	MW525673
LBE-Tib-785	Carcharhinus falciformis	MW525674
LBE-Tib-775	Carcharhinus falciformis	MW525675
LBE-Tib-789	Carcharhinus falciformis	MW525676
LBE-Tib-790	Carcharhinus falciformis	MW525677
LBE-Tib-271	Carcharhinus falciformis	MW525678
LBE-Tib-291	Carcharhinus falciformis	MW525679
LBE-Tib-195	Carcharhinus falciformis	MW525680
LBE-Tib-598	Carcharhinus falciformis	MW525681
LBE-Tib-210	Carcharhinus falciformis	MW525682
LBE-Tib-284	Carcharhinus falciformis	MW525683
LBE-Tib-136	Carcharhinus falciformis	MW525684
LBE-Tib-793	Carcharhinus falciformis	MW525685
LBE-Tib-252	Carcharhinus falciformis	MW525686
LBE-Tib-603	Carcharhinus falciformis	MW525687
LBE-Tib-593	Carcharhinus falciformis	MW525688
LBE-Tib-294	Carcharhinus falciformis	MW525689
LBE-Tib-776	Carcharhinus falciformis	MW525690
LBE-Tib-218	Carcharhinus falciformis	MW525691
LBE-Tib-276	Carcharhinus falciformis	MW525692
LBE-Tib-132	Carcharhinus falciformis	MW525693
LBE-Tib-755	Carcharhinus falciformis	MW525694
LBE-Tib-180	Carcharhinus falciformis	MW525695
LBE-Tib-268	Carcharhinus falciformis	MW525696
LBE-Tib-278	Carcharhinus falciformis	MW525697
LBE-Tib-198	Carcharhinus falciformis	MW525698
LBE-Tib-275	Carcharhinus falciformis	MW525699
LBE-Tib-110	Carcharhinus falciformis	MW525700
LBE-Tib-257	Carcharhinus falciformis	MW525701
LBE-Tib-292	Carcharhinus falciformis	MW525702
LBE-Tib-145	Carcharhinus falciformis	MW525703
LBE-Tib-124	Carcharhinus falciformis	MW525704
LBE-Tib-754	Carcharhinus falciformis	MW525705
LBE-Tib-128	Carcharhinus falciformis	MW525706
LBE-Tib-799	Carcharhinus falciformis	MW525707
LBE-Tib-761	Carcharhinus falciformis	MW525708
LBE-Tib-175	Carcharhinus falciformis	MW525709
LBE-Tib-286	Carcharhinus falciformis	MW525710
LBE-Tib-778	Carcharhinus falciformis	MW525711
LBE-Tib-157	Carcharhinus falciformis	MW525712
LBE-Tib-240	Carcharhinus falciformis	MW525713
LBE-Tib-149	Carcharhinus falciformis	MW525714
LBE-Tib-228	Carcharhinus falciformis	MW525715
LBE-Tib-261	Carcharhinus falciformis	MW525716
LBE-Tib-189	Carcharhinus falciformis	MW525717
LBE-Tib-179	Carcharhinus falciformis	MW525718
LBE-Tib-120	Carcharhinus falciformis	MW525719
LBE-Tib-197	Carcharhinus falciformis	MW525720
LBE-Tib-233	Carcharhinus falciformis	MW525721
LBE-Tib-144	Carcharhinus falciformis	MW525722
LBE-Tib-190	Carcharhinus falciformis	MW525723
LBE-Tib-258	Carcharhinus falciformis	MW525724
LBE-Tib-272	Carcharhinus falciformis	MW525725
LBE-Tib-247	Carcharhinus falciformis	MW525726
LBE-Tib-112	Carcharhinus falciformis	MW525727
LBE-Tib-164	Carcharhinus falciformis	MW525728
LBE-Tib-794	Carcharhinus falciformis	MW525729
LBE-Tib-118	Carcharhinus falciformis	MW525730
LBE-Tib-245	Carcharhinus falciformis	MW525731
LBE-Tib-758	Carcharhinus falciformis	MW525732
LBE-Tib-277	Carcharhinus falciformis	MW525733
LBE-Tib-225	Carcharhinus falciformis	MW525734
LBE-Tib-007	Carcharhinus falciformis	MW583754
LBE-Tib-067	Carcharhinus falciformis	MW583759
LBE-Tib-074	Carcharhinus falciformis	MW583760
LBE-Tib-339	Carcharhinus falciformis	MW583787
LBE-Tib-361	Carcharhinus falciformis	MW583788
LBE-Tib-380	Carcharhinus falciformis	MW583792
LBE-Tib-398	Carcharhinus falciformis	MW583793
LBE-Tib-421	Carcharhinus falciformis	MW583795
LBE-Tib-540	Carcharhinus falciformis	MW583802
LBE-Tib-248	Carcharhinus falciformis	MW589481
LBE-Tib-254	Carcharhinus falciformis	MW589482
LBE-Tib-290	Carcharhinus falciformis	MZ031996
RN2	Carcharhinus galapagensis	MW548850
LD2	Carcharhinus galapagensis	MW548851
LD12	Carcharhinus galapagensis	MW548852
RU3	Carcharhinus galapagensis	MW548853
RU19	Carcharhinus galapagensis	MW548854
RU10	Carcharhinus galapagensis	MW548855
RSN7	Carcharhinus galapagensis	MW548856
RSN15	Carcharhinus galapagensis	MW548857
LD5	Carcharhinus galapagensis	MW548858
LBE-Tib-336	Carcharhinus longimanus	MW525735
LBE-Tib-313	Carcharhinus longimanus	MW525736
LBE-Tib-343	Carcharhinus longimanus	MW525737
LBE-Tib-405	Carcharhinus longimanus	MW525738
LBE-Tib-409	Carcharhinus longimanus	MW525739
LBE-Tib-353	Carcharhinus longimanus	MW525740
LBE-Tib-306	Carcharhinus longimanus	MW525741
LBE-Tib-309	Carcharhinus longimanus	MW525742
LBE-Tib-310	Carcharhinus longimanus	MW525743
LBE-Tib-311	Carcharhinus longimanus	MW525744
LBE-Tib-312	Carcharhinus longimanus	MW525745
LBE-Tib-315	Carcharhinus longimanus	MW525746
LBE-Tib-318	Carcharhinus longimanus	MW525747
LBE-Tib-319	Carcharhinus longimanus	MW525748
LBE-Tib-320	Carcharhinus longimanus	MW525749
LBE-Tib-322	Carcharhinus longimanus	MW525750
LBE-Tib-324	Carcharhinus longimanus	MW525751
LBE-Tib-325	Carcharhinus longimanus	MW525752
LBE-Tib-328	Carcharhinus longimanus	MW525753
LBE-Tib-332	Carcharhinus longimanus	MW525754
LBE-Tib-333	Carcharhinus longimanus	MW525755
LBE-Tib-334	Carcharhinus longimanus	MW525756
LBE-Tib-337	Carcharhinus longimanus	MW525757
LBE-Tib-338	Carcharhinus longimanus	MW525758
LBE-Tib-341	Carcharhinus longimanus	MW525759
LBE-Tib-342	Carcharhinus longimanus	MW525760
LBE-Tib-344	Carcharhinus longimanus	MW525761
LBE-Tib-346	Carcharhinus longimanus	MW525762
LBE-Tib-347	Carcharhinus longimanus	MW525763
LBE-Tib-350	Carcharhinus longimanus	MW525764
LBE-Tib-351	Carcharhinus longimanus	MW525765
LBE-Tib-354	Carcharhinus longimanus	MW525766
LBE-Tib-357	Carcharhinus longimanus	MW525767
LBE-Tib-358	Carcharhinus longimanus	MW525768
LBE-Tib-359	Carcharhinus longimanus	MW525769
LBE-Tib-364	Carcharhinus longimanus	MW525770
LBE-Tib-366	Carcharhinus longimanus	MW525771
LBE-Tib-368	Carcharhinus longimanus	MW525772
LBE-Tib-370	Carcharhinus longimanus	MW525773
LBE-Tib-377	Carcharhinus longimanus	MW525774
LBE-Tib-378	Carcharhinus longimanus	MW525775
LBE-Tib-379	Carcharhinus longimanus	MW525776
LBE-Tib-382	Carcharhinus longimanus	MW525777
LBE-Tib-385	Carcharhinus longimanus	MW525778
LBE-Tib-388	Carcharhinus longimanus	MW525779
LBE-Tib-389	Carcharhinus longimanus	MW525780
LBE-Tib-392	Carcharhinus longimanus	MW525781
LBE-Tib-395	Carcharhinus longimanus	MW525782
LBE-Tib-396	Carcharhinus longimanus	MW525783
LBE-Tib-397	Carcharhinus longimanus	MW525784
LBE-Tib-399	Carcharhinus longimanus	MW525785
LBE-Tib-400	Carcharhinus longimanus	MW525786
LBE-Tib-401	Carcharhinus longimanus	MW525787
LBE-Tib-402	Carcharhinus longimanus	MW525788
LBE-Tib-404	Carcharhinus longimanus	MW525789
LBE-Tib-407	Carcharhinus longimanus	MW525790
LBE-Tib-412	Carcharhinus longimanus	MW525791
LBE-Tib-615	Carcharhinus longimanus	MW525792
LBE-Tib-617	Carcharhinus longimanus	MW525793
LBE-Tib-618	Carcharhinus longimanus	MW525794
LBE-Tib-621	Carcharhinus longimanus	MW525795
LBE-Tib-622	Carcharhinus longimanus	MW525796
LBE-Tib-623	Carcharhinus longimanus	MW525797
LBE-Tib-625	Carcharhinus longimanus	MW525798
LBE-Tib-627	Carcharhinus longimanus	MW525799
LBE-Tib-632	Carcharhinus longimanus	MW525800
LBE-Tib-639	Carcharhinus longimanus	MW525801
LBE-Tib-872	Carcharhinus longimanus	MW525803
LBE-Tib-873	Carcharhinus longimanus	MW525804
LBE-Tib-876	Carcharhinus longimanus	MW525805
LBE-Tib-308	Carcharhinus longimanus	MW525806
LBE-Tib-314	Carcharhinus longimanus	MW525807
LBE-Tib-620	Carcharhinus longimanus	MW525808
LBE-Tib-628	Carcharhinus longimanus	MW525809
LBE-Tib-637	Carcharhinus longimanus	MW525810
LBE-Tib-864	Carcharhinus longimanus	MW525811
LBE-Tib-360	Carcharhinus longimanus	MW525812
LBE-Tib-371	Carcharhinus longimanus	MW525813
LBE-Tib-386	Carcharhinus longimanus	MW525814
LBE-Tib-393	Carcharhinus longimanus	MW525815
LBE-Tib-629	Carcharhinus longimanus	MW525816
LBE-Tib-626	Carcharhinus longimanus	MW525817
LBE-Tib-863	Carcharhinus longimanus	MW525818
LBE-Tib-631	Carcharhinus longimanus	MW525819
LBE-Tib-634	Carcharhinus longimanus	MW525820
LBE-Tib-870	Carcharhinus longimanus	MW525821
LBE-Tib-871	Carcharhinus longimanus	MW525822
LBE-Tib-390	Carcharhinus longimanus	MW525823
LBE-Tib-348	Carcharhinus longimanus	MW525824
LBE-Tib-630	Carcharhinus longimanus	MW525825
LBE-Tib-316	Carcharhinus longimanus	MW525826
LBE-Tib-331	Carcharhinus longimanus	MW525827
LBE-Tib-367	Carcharhinus longimanus	MW525828
LBE-Tib-384	Carcharhinus longimanus	MW525829
LBE-Tib-394	Carcharhinus longimanus	MW525830
LBE-Tib-323	Carcharhinus longimanus	MW525831
LBE-Tib-330	Carcharhinus longimanus	MW525832
LBE-Tib-375	Carcharhinus longimanus	MW525833
LBE-Tib-638	Carcharhinus longimanus	MW525834
LBE-Tib-345	Carcharhinus longimanus	MW525835
LBE-Tib-317	Carcharhinus longimanus	MW525837
LBE-Tib-321	Carcharhinus longimanus	MW525838
LBE-Tib-349	Carcharhinus longimanus	MW525839
LBE-Tib-373	Carcharhinus longimanus	MW525840
LBE-Tib-387	Carcharhinus longimanus	MW525841
LBE-Tib-391	Carcharhinus longimanus	MW525842
LBE-Tib-624	Carcharhinus longimanus	MW525843
LBE-Tib-874	Carcharhinus longimanus	MW525844
LBE-Tib-355	Carcharhinus longimanus	MW525845
LBE-Tib-356	Carcharhinus longimanus	MW525846
LBE-Tib-365	Carcharhinus longimanus	MW525847
LBE-Tib-410	Carcharhinus longimanus	MW525848
LBE-Tib-616	Carcharhinus longimanus	MW525849
LBE-Tib-869	Carcharhinus longimanus	MW525850
LBE-Tib-340	Carcharhinus longimanus	MW525851
LBE-Tib-352	Carcharhinus longimanus	MW525852
LBE-Tib-619	Carcharhinus longimanus	MW525853
LBE-Tib-376	Carcharhinus longimanus	MW525854
LBE-Tib-326	Carcharhinus longimanus	MW525855
LBE-Tib-866	Carcharhinus longimanus	MW525856
LBE-Tib-363	Carcharhinus longimanus	MW525857
LBE-Tib-867	Carcharhinus longimanus	MW525858
LBE-Tib-868	Carcharhinus longimanus	MW525859
LBE-Tib-875	Carcharhinus longimanus	MW525860
LBE-Tib-865	Carcharhinus longimanus	MW525861
LBE-Tib-1004	Carcharhinus longimanus	MW583763
LBE-Tib-1006	Carcharhinus longimanus	MW583764
LBE-Tib-137	Carcharhinus longimanus	MW583769
LBE-Tib-187	Carcharhinus longimanus	MW583771
LBE-Tib-299	Carcharhinus longimanus	MW583780
LBE-Tib-300	Carcharhinus longimanus	MW583781
LBE-Tib-301	Carcharhinus longimanus	MW583782
LBE-Tib-303	Carcharhinus longimanus	MW583784
LBE-Tib-832	Carcharhinus longimanus	MW583804
LBE-Tib-808	Carcharhinus longimanus	MW583822
LBE-Tib-809	Carcharhinus longimanus	MW583823
LBE-Tib-810	Carcharhinus longimanus	MW583824
LBE-Tib-811	Carcharhinus longimanus	MW583825
LBE-Tib-812	Carcharhinus longimanus	MW583826
LBE-Tib-813	Carcharhinus longimanus	MW583827
LBE-Tib-814	Carcharhinus longimanus	MW583828
LBE-Tib-815	Carcharhinus longimanus	MW583829
LBE-Tib-816	Carcharhinus longimanus	MW583830
LBE-Tib-817	Carcharhinus longimanus	MW583831
LBE-Tib-818	Carcharhinus longimanus	MW583832
LBE-Tib-819	Carcharhinus longimanus	MW583833
LBE-Tib-820	Carcharhinus longimanus	MW583834
LBE-Tib-821	Carcharhinus longimanus	MW583835
LBE-Tib-822	Carcharhinus longimanus	MW583836
LBE-Tib-823	Carcharhinus longimanus	MW583837
LBE-Tib-824	Carcharhinus longimanus	MW583838
LBE-Tib-827	Carcharhinus longimanus	MW583839
LBE-Tib-828	Carcharhinus longimanus	MW583840
LBE-Tib-829	Carcharhinus longimanus	MW583841
LBE-Tib-830	Carcharhinus longimanus	MW583842
LBE-Tib-831	Carcharhinus longimanus	MW583843
LBE-Tib-834	Carcharhinus longimanus	MW583844
LBE-Tib-835	Carcharhinus longimanus	MW583845
LBE-Tib-836	Carcharhinus longimanus	MW583846
LBE-Tib-837	Carcharhinus longimanus	MW583847
LBE-Tib-838	Carcharhinus longimanus	MW583848
LBE-Tib-839	Carcharhinus longimanus	MW583849
LBE-Tib-840	Carcharhinus longimanus	MW583850
LBE-Tib-842	Carcharhinus longimanus	MW583851
LBE-Tib-843	Carcharhinus longimanus	MW583852
LBE-Tib-846	Carcharhinus longimanus	MW583853
LBE-Tib-847	Carcharhinus longimanus	MW583854
LBE-Tib-849	Carcharhinus longimanus	MW583855
LBE-Tib-851	Carcharhinus longimanus	MW583856
LBE-Tib-852	Carcharhinus longimanus	MW583857
LBE-Tib-853	Carcharhinus longimanus	MW583858
LBE-Tib-854	Carcharhinus longimanus	MW583859
LBE-Tib-855	Carcharhinus longimanus	MW583860
LBE-Tib-856	Carcharhinus longimanus	MW583861
LBE-Tib-858	Carcharhinus longimanus	MW583862
LBE-Tib-859	Carcharhinus longimanus	MW583863
LBE-Tib-860	Carcharhinus longimanus	MW583864
LBE-Tib-861	Carcharhinus longimanus	MW583865
LBE-Tib-862	Carcharhinus longimanus	MW583866
LBE-Tib-307	Carcharhinus longimanus	MZ032001
LBE-Tib-302	Galeocerdo cuvier	MW583783
LBE-Tib-305	Galeocerdo cuvier	MW583786
LBE-Tib-681	Isurus oxyrinchus	MW525862
LBE-Tib-414	Isurus oxyrinchus	MW525863
LBE-Tib-542	Isurus oxyrinchus	MW525864
LBE-Tib-075	Isurus oxyrinchus	MW583761
LBE-Tib-265	Mustelus mustelus	MW583778
LBE-Tib-472	Prionace glauca	MW525865
LBE-Tib-415	Prionace glauca	MW525866
LBE-Tib-418	Prionace glauca	MW525867
LBE-Tib-420	Prionace glauca	MW525868
LBE-Tib-426	Prionace glauca	MW525869
LBE-Tib-437	Prionace glauca	MW525870
LBE-Tib-439	Prionace glauca	MW525871
LBE-Tib-457	Prionace glauca	MW525872
LBE-Tib-633	Prionace glauca	MW525873
LBE-Tib-635	Prionace glauca	MW525874
LBE-Tib-885	Prionace glauca	MW525875
LBE-Tib-886	Prionace glauca	MW525876
LBE-Tib-896	Prionace glauca	MW525877
LBE-Tib-903	Prionace glauca	MW525878
LBE-Tib-905	Prionace glauca	MW525879
LBE-Tib-908	Prionace glauca	MW525880
LBE-Tib-911	Prionace glauca	MW525881
LBE-Tib-912	Prionace glauca	MW525882
LBE-Tib-918	Prionace glauca	MW525883
LBE-Tib-465	Prionace glauca	MW525884
LBE-Tib-476	Prionace glauca	MW525885
LBE-Tib-879	Prionace glauca	MW525886
LBE-Tib-419	Prionace glauca	MW525887
LBE-Tib-427	Prionace glauca	MW525888
LBE-Tib-453	Prionace glauca	MW525889
LBE-Tib-454	Prionace glauca	MW525890
LBE-Tib-477	Prionace glauca	MW525891
LBE-Tib-884	Prionace glauca	MW525892
LBE-Tib-888	Prionace glauca	MW525893
LBE-Tib-893	Prionace glauca	MW525894
LBE-Tib-907	Prionace glauca	MW525895
LBE-Tib-432	Prionace glauca	MW525896
LBE-Tib-471	Prionace glauca	MW525897
LBE-Tib-878	Prionace glauca	MW525898
LBE-Tib-448	Prionace glauca	MW525899
LBE-Tib-481	Prionace glauca	MW525900
LBE-Tib-904	Prionace glauca	MW525901
LBE-Tib-433	Prionace glauca	MW525902
LBE-Tib-442	Prionace glauca	MW525903
LBE-Tib-443	Prionace glauca	MW525904
LBE-Tib-460	Prionace glauca	MW525905
LBE-Tib-473	Prionace glauca	MW525906
LBE-Tib-883	Prionace glauca	MW525907
LBE-Tib-900	Prionace glauca	MW525908
LBE-Tib-466	Prionace glauca	MW525909
LBE-Tib-899	Prionace glauca	MW525910
LBE-Tib-479	Prionace glauca	MW525911
LBE-Tib-919	Prionace glauca	MW525912
LBE-Tib-422	Prionace glauca	MW525913
LBE-Tib-438	Prionace glauca	MW525914
LBE-Tib-441	Prionace glauca	MW525915
LBE-Tib-449	Prionace glauca	MW525916
LBE-Tib-463	Prionace glauca	MW525917
LBE-Tib-480	Prionace glauca	MW525918
LBE-Tib-892	Prionace glauca	MW525919
LBE-Tib-913	Prionace glauca	MW525920
LBE-Tib-915	Prionace glauca	MW525921
LBE-Tib-428	Prionace glauca	MW525922
LBE-Tib-890	Prionace glauca	MW525923
LBE-Tib-895	Prionace glauca	MW525924
LBE-Tib-914	Prionace glauca	MW525925
LBE-Tib-431	Prionace glauca	MW525926
LBE-Tib-416	Prionace glauca	MW525927
LBE-Tib-417	Prionace glauca	MW525928
LBE-Tib-434	Prionace glauca	MW525929
LBE-Tib-435	Prionace glauca	MW525930
LBE-Tib-444	Prionace glauca	MW525931
LBE-Tib-446	Prionace glauca	MW525932
LBE-Tib-451	Prionace glauca	MW525933
LBE-Tib-452	Prionace glauca	MW525934
LBE-Tib-459	Prionace glauca	MW525935
LBE-Tib-464	Prionace glauca	MW525936
LBE-Tib-467	Prionace glauca	MW525937
LBE-Tib-468	Prionace glauca	MW525938
LBE-Tib-469	Prionace glauca	MW525939
LBE-Tib-470	Prionace glauca	MW525940
LBE-Tib-474	Prionace glauca	MW525941
LBE-Tib-880	Prionace glauca	MW525942
LBE-Tib-881	Prionace glauca	MW525943
LBE-Tib-882	Prionace glauca	MW525944
LBE-Tib-887	Prionace glauca	MW525945
LBE-Tib-889	Prionace glauca	MW525946
LBE-Tib-898	Prionace glauca	MW525947
LBE-Tib-901	Prionace glauca	MW525948
LBE-Tib-906	Prionace glauca	MW525949
LBE-Tib-909	Prionace glauca	MW525950
LBE-Tib-910	Prionace glauca	MW525951
LBE-Tib-445	Prionace glauca	MW525952
LBE-Tib-478	Prionace glauca	MW525953
LBE-Tib-894	Prionace glauca	MW525954
LBE-Tib-897	Prionace glauca	MW525955
LBE-Tib-430	Prionace glauca	MW525956
LBE-Tib-458	Prionace glauca	MW525957
LBE-Tib-423	Prionace glauca	MW525958
LBE-Tib-902	Prionace glauca	MW525959
LBE-Tib-891	Prionace glauca	MW525960
LBE-Tib-462	Prionace glauca	MW525961
LBE-Tib-425	Prionace glauca	MW525962
LBE-Tib-436	Prionace glauca	MW525963
LBE-Tib-106	Prionace glauca	MW583765
LBE-Tib-140	Prionace glauca	MW583770
LBE-Tib-369	Prionace glauca	MW583789
LBE-Tib-440	Prionace glauca	MW589483
RtLBENN	Rhincodon typus	MW548859
LBE-Tib-483	Sphyrna lewini	MW525964
LBE-Tib-488	Sphyrna lewini	MW525965
LBE-Tib-495	Sphyrna lewini	MW525966
LBE-Tib-498	Sphyrna lewini	MW525967
LBE-Tib-503	Sphyrna lewini	MW525968
LBE-Tib-504	Sphyrna lewini	MW525969
LBE-Tib-506	Sphyrna lewini	MW525970
LBE-Tib-514	Sphyrna lewini	MW525971
LBE-Tib-515	Sphyrna lewini	MW525972
LBE-Tib-518	Sphyrna lewini	MW525973
LBE-Tib-520	Sphyrna lewini	MW525974
LBE-Tib-521	Sphyrna lewini	MW525975
LBE-Tib-523	Sphyrna lewini	MW525976
LBE-Tib-543A	Sphyrna lewini	MW525977
LBE-Tib-552	Sphyrna lewini	MW525978
LBE-Tib-553	Sphyrna lewini	MW525979
LBE-Tib-559	Sphyrna lewini	MW525980
LBE-Tib-920	Sphyrna lewini	MW525981
LBE-Tib-922	Sphyrna lewini	MW525982
LBE-Tib-924	Sphyrna lewini	MW525983
LBE-Tib-925	Sphyrna lewini	MW525984
LBE-Tib-926	Sphyrna lewini	MW525985
LBE-Tib-928	Sphyrna lewini	MW525986
LBE-Tib-929	Sphyrna lewini	MW525987
LBE-Tib-931	Sphyrna lewini	MW525988
LBE-Tib-933	Sphyrna lewini	MW525989
LBE-Tib-934	Sphyrna lewini	MW525990
LBE-Tib-936	Sphyrna lewini	MW525991
LBE-Tib-939	Sphyrna lewini	MW525992
LBE-Tib-941	Sphyrna lewini	MW525993
LBE-Tib-942	Sphyrna lewini	MW525994
LBE-Tib-943	Sphyrna lewini	MW525995
LBE-Tib-944	Sphyrna lewini	MW525996
LBE-Tib-945	Sphyrna lewini	MW525997
LBE-Tib-946	Sphyrna lewini	MW525998
LBE-Tib-948	Sphyrna lewini	MW525999
LBE-Tib-950	Sphyrna lewini	MW526000
LBE-Tib-951	Sphyrna lewini	MW526001
LBE-Tib-954	Sphyrna lewini	MW526002
LBE-Tib-955	Sphyrna lewini	MW526003
LBE-Tib-958	Sphyrna lewini	MW526004
LBE-Tib-960	Sphyrna lewini	MW526005
LBE-Tib-961	Sphyrna lewini	MW526006
LBE-Tib-963	Sphyrna lewini	MW526007
LBE-Tib-965	Sphyrna lewini	MW526008
LBE-Tib-968	Sphyrna lewini	MW526009
LBE-Tib-969	Sphyrna lewini	MW526010
LBE-Tib-972	Sphyrna lewini	MW526011
LBE-Tib-973	Sphyrna lewini	MW526012
LBE-Tib-974	Sphyrna lewini	MW526013
LBE-Tib-1007	Sphyrna lewini	MW526014
LBE-Tib-482	Sphyrna lewini	MW526015
LBE-Tib-507	Sphyrna lewini	MW526016
LBE-Tib-923	Sphyrna lewini	MW526017
LBE-Tib-930	Sphyrna lewini	MW526018
LBE-Tib-937	Sphyrna lewini	MW526019
LBE-Tib-959	Sphyrna lewini	MW526020
LBE-Tib-962	Sphyrna lewini	MW526021
LBE-Tib-966	Sphyrna lewini	MW526022
LBE-Tib-967	Sphyrna lewini	MW526023
LBE-Tib-1003	Sphyrna lewini	MW526024
LBE-Tib-491	Sphyrna lewini	MW526025
LBE-Tib-484	Sphyrna lewini	MW526026
LBE-Tib-500	Sphyrna lewini	MW526027
LBE-Tib-524	Sphyrna lewini	MW526028
LBE-Tib-516	Sphyrna lewini	MW526029
LBE-Tib-512	Sphyrna lewini	MW526030
LBE-Tib-932	Sphyrna lewini	MW526031
LBE-Tib-952	Sphyrna lewini	MW526032
LBE-Tib-964	Sphyrna lewini	MW526033
LBE-Tib-486	Sphyrna lewini	MW526034
LBE-Tib-949	Sphyrna lewini	MW526035
LBE-Tib-487	Sphyrna lewini	MW526036
LBE-Tib-502	Sphyrna lewini	MW526037
LBE-Tib-517	Sphyrna lewini	MW526038
LBE-Tib-562	Sphyrna lewini	MW526039
LBE-Tib-511	Sphyrna lewini	MW526040
LBE-Tib-927	Sphyrna lewini	MW526041
LBE-Tib-501	Sphyrna lewini	MW526042
LBE-Tib-570	Sphyrna lewini	MW526043
LBE-Tib-953	Sphyrna lewini	MW526044
LBE-Tib-493	Sphyrna lewini	MW526045
LBE-Tib-545	Sphyrna lewini	MW526046
LBE-Tib-494	Sphyrna lewini	MW526047
LBE-Tib-548	Sphyrna lewini	MW526048
LBE-Tib-510	Sphyrna lewini	MW526049
LBE-Tib-555	Sphyrna lewini	MW526050
LBE-Tib-558	Sphyrna lewini	MW526051
LBE-Tib-561	Sphyrna lewini	MW526052
LBE-Tib-957	Sphyrna lewini	MW526053
LBE-Tib-940	Sphyrna lewini	MW526054
LBE-Tib-971	Sphyrna lewini	MW526055
LBE-Tib-970	Sphyrna lewini	MW526056
LBE-Tib-575	Sphyrna lewini	MW526057
LBE-Tib-580	Sphyrna lewini	MW526058
LBE-Tib-582	Sphyrna lewini	MW526059
LBE-Tib-496	Sphyrna lewini	MW526060
LBE-Tib-489	Sphyrna lewini	MW526061
LBE-Tib-550	Sphyrna lewini	MW526062
LBE-Tib-557	Sphyrna lewini	MW526063
LBE-Tib-522	Sphyrna lewini	MW526064
LBE-Tib-566	Sphyrna lewini	MW526065
LBE-Tib-569	Sphyrna lewini	MW526066
LBE-Tib-573	Sphyrna lewini	MW526067
LBE-Tib-568	Sphyrna lewini	MW526068
LBE-Tib-505	Sphyrna lewini	MW526069
LBE-Tib-508	Sphyrna lewini	MW526070
LBE-Tib-509	Sphyrna lewini	MW526071
LBE-Tib-576	Sphyrna lewini	MW526072
LBE-Tib-513	Sphyrna lewini	MW526073
LBE-Tib-564	Sphyrna lewini	MW526074
LBE-Tib-122	Sphyrna lewini	MW583767
LBE-Tib-201	Sphyrna lewini	MW583775
LBE-Tib-528	Sphyrna lewini	MW583800
LBE-Tib-537	Sphyrna lewini	MW583801
LBE-Tib-574	Sphyrna lewini	MZ031997
LBE-Tib-560	Sphyrna lewini	MZ031998
LBE-Tib-066	Sphyrna lewini	MZ031999
LBE-Tib-526	Sphyrna zygaena	MW531134
LBE-Tib-539	Sphyrna zygaena	MW531135
LBE-Tib-975	Sphyrna zygaena	MW531136
LBE-Tib-976	Sphyrna zygaena	MW531137
LBE-Tib-980	Sphyrna zygaena	MW531138
LBE-Tib-989	Sphyrna zygaena	MW531139
LBE-Tib-993	Sphyrna zygaena	MW531140
LBE-Tib-1001	Sphyrna zygaena	MW531141
LBE-Tib-529	Sphyrna zygaena	MW531142
LBE-Tib-532	Sphyrna zygaena	MW531143
LBE-Tib-982	Sphyrna zygaena	MW531144
LBE-Tib-983	Sphyrna zygaena	MW531145
LBE-Tib-987	Sphyrna zygaena	MW531146
LBE-Tib-534	Sphyrna zygaena	MW531147
LBE-Tib-533	Sphyrna zygaena	MW531148
LBE-Tib-525	Sphyrna zygaena	MW531149
LBE-Tib-527	Sphyrna zygaena	MW531150
LBE-Tib-530	Sphyrna zygaena	MW531151
LBE-Tib-531	Sphyrna zygaena	MW531152
LBE-Tib-535	Sphyrna zygaena	MW531153
LBE-Tib-541	Sphyrna zygaena	MW531154
LBE-Tib-977	Sphyrna zygaena	MW531155
LBE-Tib-979	Sphyrna zygaena	MW531156
LBE-Tib-981	Sphyrna zygaena	MW531157
LBE-Tib-984	Sphyrna zygaena	MW531158
LBE-Tib-985	Sphyrna zygaena	MW531159
LBE-Tib-986	Sphyrna zygaena	MW531160
LBE-Tib-990	Sphyrna zygaena	MW531161
LBE-Tib-992	Sphyrna zygaena	MW531162
LBE-Tib-994	Sphyrna zygaena	MW531163
LBE-Tib-995	Sphyrna zygaena	MW531164
LBE-Tib-996	Sphyrna zygaena	MW531165
LBE-Tib-998	Sphyrna zygaena	MW531166
LBE-Tib-1000	Sphyrna zygaena	MW531167
LBE-Tib-1002	Sphyrna zygaena	MW531168
LBE-Tib-538	Sphyrna zygaena	MW531169
LBE-Tib-536	Sphyrna zygaena	MW531170
LBE-Tib-988	Sphyrna zygaena	MW531171
LBE-Tib-991	Sphyrna zygaena	MW531172
LBE-Tib-997	Sphyrna zygaena	MW531173
LBE-Tib-999	Sphyrna zygaena	MW531174
LBE-Tib-1005	Sphyrna zygaena	MW531175
LBE-Tib-372	Sphyrna zygaena	MW583790
LBE-Tib-485	Sphyrna zygaena	MW583797
LBE-Tib-492	Sphyrna zygaena	MW583798
LBE-Tib-519	Sphyrna zygaena	MW583799
LBE-Tib-544A	Sphyrna zygaena	MW583803
LBE-Tib-546	Sphyrna zygaena	MW583805
LBE-Tib-547	Sphyrna zygaena	MW583806
LBE-Tib-549	Sphyrna zygaena	MW583807
LBE-Tib-551	Sphyrna zygaena	MW583808
LBE-Tib-554	Sphyrna zygaena	MW583809
LBE-Tib-556	Sphyrna zygaena	MW583810
LBE-Tib-563	Sphyrna zygaena	MW583811
LBE-Tib-565	Sphyrna zygaena	MW583812
LBE-Tib-571	Sphyrna zygaena	MW583813
LBE-Tib-572	Sphyrna zygaena	MW583814
LBE-Tib-577	Sphyrna zygaena	MW583815
LBE-Tib-578	Sphyrna zygaena	MW583816
LBE-Tib-579	Sphyrna zygaena	MW583817
LBE-Tib-583	Sphyrna zygaena	MW583818
LBE-Tib-584	Sphyrna zygaena	MW583819
LBE-Tib-921	Sphyrna zygaena	MW583867
LBE-Tib-935	Sphyrna zygaena	MW583868
LBE-Tib-938	Sphyrna zygaena	MW583869
LBE-Tib-978	Sphyrna zygaena	MZ032000
