# Supplementary material for: International﻿ fisheries threaten globally endangered sharks in the Eastern Tropical Pacific Ocean: the case of the Fu Yuan Yu Leng 999 reefer vessel seized within the Galápagos Marine Reserve
Source: Sci Rep. 2021 Jul 22;11:14959. doi: 10.1038/s41598-021-94126-3 (PMC8298506; doi:10.1038/s41598-021-94126-3)
Supplement: Supplementary file 6 — Supplementary Data S2. [file 41598_2021_94126_MOESM6_ESM.xlsx]

## Sheet: Data
Supplementary Data S2. Precaudal length and estimated Total Length for the species analized in this study.
Species	Common name	Pre-Caudal Length (cm)	Total Length (cm, estimated)	Fork Length (cm, estimated)
A.pelagicus	Pelagic thresher	174	-	-
A.pelagicus	Pelagic thresher	160	-	-
A.pelagicus	Pelagic thresher	156.2	-	-
A.pelagicus	Pelagic thresher	154	-	-
A.pelagicus	Pelagic thresher	154	-	-
A.pelagicus	Pelagic thresher	151.4	-	-
A.pelagicus	Pelagic thresher	151	-	-
A.pelagicus	Pelagic thresher	151	-	-
A.pelagicus	Pelagic thresher	150	-	-
A.pelagicus	Pelagic thresher	150	-	-
A.pelagicus	Pelagic thresher	150	-	-
A.pelagicus	Pelagic thresher	149	-	-
A.pelagicus	Pelagic thresher	149	-	-
A.pelagicus	Pelagic thresher	149	-	-
A.pelagicus	Pelagic thresher	148	-	-
A.pelagicus	Pelagic thresher	148	-	-
A.pelagicus	Pelagic thresher	148	-	-
A.pelagicus	Pelagic thresher	148	-	-
A.pelagicus	Pelagic thresher	147.8	-	-
A.pelagicus	Pelagic thresher	147.4	-	-
A.pelagicus	Pelagic thresher	147	-	-
A.pelagicus	Pelagic thresher	146.6	-	-
A.pelagicus	Pelagic thresher	146	-	-
A.pelagicus	Pelagic thresher	145	-	-
A.pelagicus	Pelagic thresher	145	-	-
A.pelagicus	Pelagic thresher	144	-	-
A.pelagicus	Pelagic thresher	144	-	-
A.pelagicus	Pelagic thresher	144	-	-
A.pelagicus	Pelagic thresher	144	-	-
A.pelagicus	Pelagic thresher	143	-	-
A.pelagicus	Pelagic thresher	143	-	-
A.pelagicus	Pelagic thresher	143	-	-
A.pelagicus	Pelagic thresher	142	-	-
A.pelagicus	Pelagic thresher	142	-	-
A.pelagicus	Pelagic thresher	141	-	-
A.pelagicus	Pelagic thresher	140	-	-
A.pelagicus	Pelagic thresher	140	-	-
A.pelagicus	Pelagic thresher	140	-	-
A.pelagicus	Pelagic thresher	140	-	-
A.pelagicus	Pelagic thresher	139	-	-
A.pelagicus	Pelagic thresher	139	-	-
A.pelagicus	Pelagic thresher	139	-	-
A.pelagicus	Pelagic thresher	136.8	-	-
A.pelagicus	Pelagic thresher	136	-	-
A.pelagicus	Pelagic thresher	136	-	-
A.pelagicus	Pelagic thresher	134	-	-
A.pelagicus	Pelagic thresher	133	-	-
A.pelagicus	Pelagic thresher	132	-	-
A.pelagicus	Pelagic thresher	131	-	-
A.pelagicus	Pelagic thresher	130.6	-	-
A.pelagicus	Pelagic thresher	130	-	-
A.pelagicus	Pelagic thresher	130	-	-
A.pelagicus	Pelagic thresher	129.2	-	-
A.pelagicus	Pelagic thresher	129	-	-
A.pelagicus	Pelagic thresher	129	-	-
A.pelagicus	Pelagic thresher	127	-	-
A.pelagicus	Pelagic thresher	126	-	-
A.pelagicus	Pelagic thresher	126	-	-
A.pelagicus	Pelagic thresher	125.8	-	-
A.pelagicus	Pelagic thresher	125	-	-
A.pelagicus	Pelagic thresher	124	-	-
A.pelagicus	Pelagic thresher	123	-	-
A.pelagicus	Pelagic thresher	123	-	-
A.pelagicus	Pelagic thresher	123	-	-
A.pelagicus	Pelagic thresher	121	-	-
A.pelagicus	Pelagic thresher	121	-	-
A.pelagicus	Pelagic thresher	121	-	-
A.pelagicus	Pelagic thresher	120	-	-
A.pelagicus	Pelagic thresher	120	-	-
A.pelagicus	Pelagic thresher	120	-	-
A.pelagicus	Pelagic thresher	120	-	-
A.pelagicus	Pelagic thresher	120	-	-
A.pelagicus	Pelagic thresher	119	-	-
A.pelagicus	Pelagic thresher	118	-	-
A.pelagicus	Pelagic thresher	114	-	-
A.pelagicus	Pelagic thresher	114	-	-
A.pelagicus	Pelagic thresher	113	-	-
A.pelagicus	Pelagic thresher	111	-	-
A.pelagicus	Pelagic thresher	110	-	-
A.pelagicus	Pelagic thresher	107.4	-	-
A.pelagicus	Pelagic thresher	107	-	-
A.pelagicus	Pelagic thresher	105	-	-
A.pelagicus	Pelagic thresher	105	-	-
A.pelagicus	Pelagic thresher	101	-	-
A.pelagicus	Pelagic thresher	101	-	-
A.pelagicus	Pelagic thresher	99	-	-
A.pelagicus	Pelagic thresher	99	-	-
A.pelagicus	Pelagic thresher	98	-	-
A.pelagicus	Pelagic thresher	90	-	-
A.pelagicus	Pelagic thresher	87	-	-
A.pelagicus	Pelagic thresher	78	-	-
A.pelagicus	Pelagic thresher	77	-	-
A.pelagicus	Pelagic thresher	67.6	-	-
A.pelagicus	Pelagic thresher	63	-	-
A.superciliosus	Bigeye thresher	183	302.316	-
A.superciliosus	Bigeye thresher	182.4	301.325	-
A.superciliosus	Bigeye thresher	179	295.708	-
A.superciliosus	Bigeye thresher	178	294.056	-
A.superciliosus	Bigeye thresher	178	294.056	-
A.superciliosus	Bigeye thresher	176	290.752	-
A.superciliosus	Bigeye thresher	175	289.1	-
A.superciliosus	Bigeye thresher	175	289.1	-
A.superciliosus	Bigeye thresher	173	285.796	-
A.superciliosus	Bigeye thresher	171	282.492	-
A.superciliosus	Bigeye thresher	170	280.84	-
A.superciliosus	Bigeye thresher	167	275.884	-
A.superciliosus	Bigeye thresher	166	274.232	-
A.superciliosus	Bigeye thresher	165	272.58	-
A.superciliosus	Bigeye thresher	164	270.928	-
A.superciliosus	Bigeye thresher	162	267.624	-
A.superciliosus	Bigeye thresher	160	264.32	-
A.superciliosus	Bigeye thresher	160	264.32	-
A.superciliosus	Bigeye thresher	160	264.32	-
A.superciliosus	Bigeye thresher	159	262.668	-
A.superciliosus	Bigeye thresher	158	261.016	-
A.superciliosus	Bigeye thresher	156	257.712	-
A.superciliosus	Bigeye thresher	154	254.408	-
A.superciliosus	Bigeye thresher	151	249.452	-
A.superciliosus	Bigeye thresher	151	249.452	-
A.superciliosus	Bigeye thresher	151	249.452	-
A.superciliosus	Bigeye thresher	150	247.8	-
A.superciliosus	Bigeye thresher	145	239.54	-
A.superciliosus	Bigeye thresher	142	234.584	-
A.superciliosus	Bigeye thresher	140	231.28	-
A.superciliosus	Bigeye thresher	135.2	223.35	-
A.superciliosus	Bigeye thresher	134	221.368	-
A.superciliosus	Bigeye thresher	133	219.716	-
A.superciliosus	Bigeye thresher	125	206.5	-
A.superciliosus	Bigeye thresher	124	204.848	-
A.superciliosus	Bigeye thresher	121	199.892	-
A.superciliosus	Bigeye thresher	118	194.936	-
A.superciliosus	Bigeye thresher	118	194.936	-
A.superciliosus	Bigeye thresher	114	188.328	-
A.superciliosus	Bigeye thresher	114	188.328	-
A.superciliosus	Bigeye thresher	113	186.676	-
A.superciliosus	Bigeye thresher	110	181.72	-
A.superciliosus	Bigeye thresher	106	175.112	-
A.superciliosus	Bigeye thresher	97	160.244	-
C.amblyrhynchus	Grey reef shark	120	143.64	-
C.amblyrhynchus	Grey reef shark	111	132.867	-
C.falciformis	Silky shark	195	-	201.94
C.falciformis	Silky shark	166	-	172.07
C.falciformis	Silky shark	162	-	167.95
C.falciformis	Silky shark	162	-	167.95
C.falciformis	Silky shark	158	-	163.83
C.falciformis	Silky shark	157	-	162.8
C.falciformis	Silky shark	156	-	161.77
C.falciformis	Silky shark	155	-	160.74
C.falciformis	Silky shark	155	-	160.74
C.falciformis	Silky shark	153	-	158.68
C.falciformis	Silky shark	152	-	157.65
C.falciformis	Silky shark	151	-	156.62
C.falciformis	Silky shark	150	-	155.59
C.falciformis	Silky shark	148.2	-	153.736
C.falciformis	Silky shark	147	-	152.5
C.falciformis	Silky shark	147	-	152.5
C.falciformis	Silky shark	145	-	150.44
C.falciformis	Silky shark	145	-	150.44
C.falciformis	Silky shark	145	-	150.44
C.falciformis	Silky shark	145	-	150.44
C.falciformis	Silky shark	143	-	148.38
C.falciformis	Silky shark	143	-	148.38
C.falciformis	Silky shark	142.4	-	147.762
C.falciformis	Silky shark	141	-	146.32
C.falciformis	Silky shark	140.6	-	145.908
C.falciformis	Silky shark	140	-	145.29
C.falciformis	Silky shark	140	-	145.29
C.falciformis	Silky shark	140	-	145.29
C.falciformis	Silky shark	140	-	145.29
C.falciformis	Silky shark	139.4	-	144.672
C.falciformis	Silky shark	138	-	143.23
C.falciformis	Silky shark	138	-	143.23
C.falciformis	Silky shark	136	-	141.17
C.falciformis	Silky shark	133	-	138.08
C.falciformis	Silky shark	131.4	-	136.432
C.falciformis	Silky shark	131.2	-	136.226
C.falciformis	Silky shark	130.6	-	135.608
C.falciformis	Silky shark	130	-	134.99
C.falciformis	Silky shark	130	-	134.99
C.falciformis	Silky shark	130	-	134.99
C.falciformis	Silky shark	129	-	133.96
C.falciformis	Silky shark	129	-	133.96
C.falciformis	Silky shark	128.4	-	133.342
C.falciformis	Silky shark	128	-	132.93
C.falciformis	Silky shark	126	-	130.87
C.falciformis	Silky shark	126	-	130.87
C.falciformis	Silky shark	125	-	129.84
C.falciformis	Silky shark	125	-	129.84
C.falciformis	Silky shark	124	-	128.81
C.falciformis	Silky shark	124	-	128.81
C.falciformis	Silky shark	124	-	128.81
C.falciformis	Silky shark	122	-	126.75
C.falciformis	Silky shark	122	-	126.75
C.falciformis	Silky shark	122	-	126.75
C.falciformis	Silky shark	121	-	125.72
C.falciformis	Silky shark	121	-	125.72
C.falciformis	Silky shark	121	-	125.72
C.falciformis	Silky shark	120	-	124.69
C.falciformis	Silky shark	119	-	123.66
C.falciformis	Silky shark	119	-	123.66
C.falciformis	Silky shark	118	-	122.63
C.falciformis	Silky shark	117	-	121.6
C.falciformis	Silky shark	117	-	121.6
C.falciformis	Silky shark	117	-	121.6
C.falciformis	Silky shark	117	-	121.6
C.falciformis	Silky shark	116	-	120.57
C.falciformis	Silky shark	116	-	120.57
C.falciformis	Silky shark	116	-	120.57
C.falciformis	Silky shark	115	-	119.54
C.falciformis	Silky shark	115	-	119.54
C.falciformis	Silky shark	112	-	116.45
C.falciformis	Silky shark	111	-	115.42
C.falciformis	Silky shark	111	-	115.42
C.falciformis	Silky shark	110	-	114.39
C.falciformis	Silky shark	109	-	113.36
C.falciformis	Silky shark	108	-	112.33
C.falciformis	Silky shark	108	-	112.33
C.falciformis	Silky shark	108	-	112.33
C.falciformis	Silky shark	107.4	-	111.712
C.falciformis	Silky shark	107	-	111.3
C.falciformis	Silky shark	107	-	111.3
C.falciformis	Silky shark	106	-	110.27
C.falciformis	Silky shark	106	-	110.27
C.falciformis	Silky shark	106	-	110.27
C.falciformis	Silky shark	105	-	109.24
C.falciformis	Silky shark	105	-	109.24
C.falciformis	Silky shark	104	-	108.21
C.falciformis	Silky shark	101.6	-	105.738
C.falciformis	Silky shark	101	-	105.12
C.falciformis	Silky shark	101	-	105.12
C.falciformis	Silky shark	100	-	104.09
C.falciformis	Silky shark	100	-	104.09
C.falciformis	Silky shark	100	-	104.09
C.falciformis	Silky shark	99	-	103.06
C.falciformis	Silky shark	99	-	103.06
C.falciformis	Silky shark	99	-	103.06
C.falciformis	Silky shark	99	-	103.06
C.falciformis	Silky shark	99	-	103.06
C.falciformis	Silky shark	98.6	-	102.648
C.falciformis	Silky shark	98	-	102.03
C.falciformis	Silky shark	98	-	102.03
C.falciformis	Silky shark	98	-	102.03
C.falciformis	Silky shark	98	-	102.03
C.falciformis	Silky shark	98	-	102.03
C.falciformis	Silky shark	98	-	102.03
C.falciformis	Silky shark	98	-	102.03
C.falciformis	Silky shark	97	-	101
C.falciformis	Silky shark	97	-	101
C.falciformis	Silky shark	97	-	101
C.falciformis	Silky shark	97	-	101
C.falciformis	Silky shark	96	-	99.97
C.falciformis	Silky shark	96	-	99.97
C.falciformis	Silky shark	95	-	98.94
C.falciformis	Silky shark	95	-	98.94
C.falciformis	Silky shark	95	-	98.94
C.falciformis	Silky shark	95	-	98.94
C.falciformis	Silky shark	95	-	98.94
C.falciformis	Silky shark	93.8	-	97.704
C.falciformis	Silky shark	93	-	96.88
C.falciformis	Silky shark	93	-	96.88
C.falciformis	Silky shark	92.6	-	96.468
C.falciformis	Silky shark	91.2	-	95.026
C.falciformis	Silky shark	91	-	94.82
C.falciformis	Silky shark	91	-	94.82
C.falciformis	Silky shark	91	-	94.82
C.falciformis	Silky shark	90	-	93.79
C.falciformis	Silky shark	90	-	93.79
C.falciformis	Silky shark	90	-	93.79
C.falciformis	Silky shark	90	-	93.79
C.falciformis	Silky shark	89	-	92.76
C.falciformis	Silky shark	89	-	92.76
C.falciformis	Silky shark	88.2	-	91.936
C.falciformis	Silky shark	88	-	91.73
C.falciformis	Silky shark	88	-	91.73
C.falciformis	Silky shark	88	-	91.73
C.falciformis	Silky shark	88	-	91.73
C.falciformis	Silky shark	88	-	91.73
C.falciformis	Silky shark	87.6	-	91.318
C.falciformis	Silky shark	87	-	90.7
C.falciformis	Silky shark	87	-	90.7
C.falciformis	Silky shark	87	-	90.7
C.falciformis	Silky shark	87	-	90.7
C.falciformis	Silky shark	86	-	89.67
C.falciformis	Silky shark	86	-	89.67
C.falciformis	Silky shark	86	-	89.67
C.falciformis	Silky shark	86	-	89.67
C.falciformis	Silky shark	86	-	89.67
C.falciformis	Silky shark	86	-	89.67
C.falciformis	Silky shark	85.4	-	89.052
C.falciformis	Silky shark	85	-	88.64
C.falciformis	Silky shark	85	-	88.64
C.falciformis	Silky shark	85	-	88.64
C.falciformis	Silky shark	85	-	88.64
C.falciformis	Silky shark	84	-	87.61
C.falciformis	Silky shark	84	-	87.61
C.falciformis	Silky shark	84	-	87.61
C.falciformis	Silky shark	84	-	87.61
C.falciformis	Silky shark	84	-	87.61
C.falciformis	Silky shark	84	-	87.61
C.falciformis	Silky shark	83	-	86.58
C.falciformis	Silky shark	83	-	86.58
C.falciformis	Silky shark	82	-	85.55
C.falciformis	Silky shark	82	-	85.55
C.falciformis	Silky shark	82	-	85.55
C.falciformis	Silky shark	82	-	85.55
C.falciformis	Silky shark	82	-	85.55
C.falciformis	Silky shark	82	-	85.55
C.falciformis	Silky shark	81.5	-	85.035
C.falciformis	Silky shark	81	-	84.52
C.falciformis	Silky shark	81	-	84.52
C.falciformis	Silky shark	81	-	84.52
C.falciformis	Silky shark	80	-	83.49
C.falciformis	Silky shark	80	-	83.49
C.falciformis	Silky shark	80	-	83.49
C.falciformis	Silky shark	80	-	83.49
C.falciformis	Silky shark	80	-	83.49
C.falciformis	Silky shark	79.5	-	82.975
C.falciformis	Silky shark	79	-	82.46
C.falciformis	Silky shark	78	-	81.43
C.falciformis	Silky shark	77	-	80.4
C.falciformis	Silky shark	77	-	80.4
C.falciformis	Silky shark	76	-	79.37
C.falciformis	Silky shark	76	-	79.37
C.falciformis	Silky shark	75	-	78.34
C.falciformis	Silky shark	75	-	78.34
C.falciformis	Silky shark	75	-	78.34
C.falciformis	Silky shark	75	-	78.34
C.falciformis	Silky shark	75	-	78.34
C.falciformis	Silky shark	74	-	77.31
C.falciformis	Silky shark	74	-	77.31
C.falciformis	Silky shark	73	-	76.28
C.falciformis	Silky shark	73	-	76.28
C.falciformis	Silky shark	72	-	75.25
C.falciformis	Silky shark	72	-	75.25
C.falciformis	Silky shark	72	-	75.25
C.falciformis	Silky shark	72	-	75.25
C.falciformis	Silky shark	71.1	-	74.323
C.falciformis	Silky shark	71	-	74.22
C.falciformis	Silky shark	71	-	74.22
C.falciformis	Silky shark	71	-	74.22
C.falciformis	Silky shark	71	-	74.22
C.falciformis	Silky shark	70	-	73.19
C.falciformis	Silky shark	70	-	73.19
C.falciformis	Silky shark	70	-	73.19
C.falciformis	Silky shark	70	-	73.19
C.falciformis	Silky shark	69	-	72.16
C.falciformis	Silky shark	69	-	72.16
C.falciformis	Silky shark	68	-	71.13
C.falciformis	Silky shark	68	-	71.13
C.falciformis	Silky shark	68	-	71.13
C.falciformis	Silky shark	66	-	69.07
C.falciformis	Silky shark	66	-	69.07
C.falciformis	Silky shark	66	-	69.07
C.falciformis	Silky shark	65	-	68.04
C.falciformis	Silky shark	65	-	68.04
C.falciformis	Silky shark	63	-	65.98
C.falciformis	Silky shark	61	-	63.92
C.falciformis	Silky shark	60	-	62.89
C.falciformis	Silky shark	60	-	62.89
C.falciformis	Silky shark	60	-	62.89
C.falciformis	Silky shark	59	-	61.86
C.falciformis	Silky shark	58	-	60.83
C.falciformis	Silky shark	57	-	59.8
C.falciformis	Silky shark	56	-	58.77
C.falciformis	Silky shark	56	-	58.77
C.falciformis	Silky shark	55	-	57.74
C.falciformis	Silky shark	53	-	55.68
C.falciformis	Silky shark	37	-	39.2
Carcharhinus longimanus	Oceanic whitetip shark	188	257.56	208.557
Carcharhinus longimanus	Oceanic whitetip shark	184	252.08	204.079
Carcharhinus longimanus	Oceanic whitetip shark	184	252.08	204.079
Carcharhinus longimanus	Oceanic whitetip shark	150	205.5	166.024
Carcharhinus longimanus	Oceanic whitetip shark	150	205.5	166.024
Carcharhinus longimanus	Oceanic whitetip shark	140	191.8	154.831
Carcharhinus longimanus	Oceanic whitetip shark	138	189.06	152.592
Carcharhinus longimanus	Oceanic whitetip shark	124	169.88	136.922
Carcharhinus longimanus	Oceanic whitetip shark	121	165.77	133.564
Carcharhinus longimanus	Oceanic whitetip shark	120	164.4	132.445
Carcharhinus longimanus	Oceanic whitetip shark	120	164.4	132.445
Carcharhinus longimanus	Oceanic whitetip shark	119	163.03	131.326
Carcharhinus longimanus	Oceanic whitetip shark	119	163.03	131.326
Carcharhinus longimanus	Oceanic whitetip shark	119	163.03	131.326
Carcharhinus longimanus	Oceanic whitetip shark	118.4	162.208	130.654
Carcharhinus longimanus	Oceanic whitetip shark	118	161.66	130.206
Carcharhinus longimanus	Oceanic whitetip shark	118	161.66	130.206
Carcharhinus longimanus	Oceanic whitetip shark	118	161.66	130.206
Carcharhinus longimanus	Oceanic whitetip shark	118	161.66	130.206
Carcharhinus longimanus	Oceanic whitetip shark	117	160.29	129.087
Carcharhinus longimanus	Oceanic whitetip shark	116	158.92	127.968
Carcharhinus longimanus	Oceanic whitetip shark	116	158.92	127.968
Carcharhinus longimanus	Oceanic whitetip shark	116	158.92	127.968
Carcharhinus longimanus	Oceanic whitetip shark	116	158.92	127.968
Carcharhinus longimanus	Oceanic whitetip shark	115	157.55	126.848
Carcharhinus longimanus	Oceanic whitetip shark	115	157.55	126.848
Carcharhinus longimanus	Oceanic whitetip shark	115	157.55	126.848
Carcharhinus longimanus	Oceanic whitetip shark	115	157.55	126.848
Carcharhinus longimanus	Oceanic whitetip shark	114	156.18	125.729
Carcharhinus longimanus	Oceanic whitetip shark	114	156.18	125.729
Carcharhinus longimanus	Oceanic whitetip shark	114	156.18	125.729
Carcharhinus longimanus	Oceanic whitetip shark	114	156.18	125.729
Carcharhinus longimanus	Oceanic whitetip shark	113	154.81	124.61
Carcharhinus longimanus	Oceanic whitetip shark	113	154.81	124.61
Carcharhinus longimanus	Oceanic whitetip shark	113	154.81	124.61
Carcharhinus longimanus	Oceanic whitetip shark	112	153.44	123.49
Carcharhinus longimanus	Oceanic whitetip shark	112	153.44	123.49
Carcharhinus longimanus	Oceanic whitetip shark	112	153.44	123.49
Carcharhinus longimanus	Oceanic whitetip shark	112	153.44	123.49
Carcharhinus longimanus	Oceanic whitetip shark	112	153.44	123.49
Carcharhinus longimanus	Oceanic whitetip shark	111	152.07	122.371
Carcharhinus longimanus	Oceanic whitetip shark	111	152.07	122.371
Carcharhinus longimanus	Oceanic whitetip shark	111	152.07	122.371
Carcharhinus longimanus	Oceanic whitetip shark	110.2	150.974	121.476
Carcharhinus longimanus	Oceanic whitetip shark	110	150.7	121.252
Carcharhinus longimanus	Oceanic whitetip shark	110	150.7	121.252
Carcharhinus longimanus	Oceanic whitetip shark	110	150.7	121.252
Carcharhinus longimanus	Oceanic whitetip shark	110	150.7	121.252
Carcharhinus longimanus	Oceanic whitetip shark	110	150.7	121.252
Carcharhinus longimanus	Oceanic whitetip shark	110	150.7	121.252
Carcharhinus longimanus	Oceanic whitetip shark	109	149.33	120.133
Carcharhinus longimanus	Oceanic whitetip shark	109	149.33	120.133
Carcharhinus longimanus	Oceanic whitetip shark	109	149.33	120.133
Carcharhinus longimanus	Oceanic whitetip shark	109	149.33	120.133
Carcharhinus longimanus	Oceanic whitetip shark	108	147.96	119.013
Carcharhinus longimanus	Oceanic whitetip shark	108	147.96	119.013
Carcharhinus longimanus	Oceanic whitetip shark	108	147.96	119.013
Carcharhinus longimanus	Oceanic whitetip shark	108	147.96	119.013
Carcharhinus longimanus	Oceanic whitetip shark	108	147.96	119.013
Carcharhinus longimanus	Oceanic whitetip shark	108	147.96	119.013
Carcharhinus longimanus	Oceanic whitetip shark	107.8	147.686	118.789
Carcharhinus longimanus	Oceanic whitetip shark	107	146.59	117.894
Carcharhinus longimanus	Oceanic whitetip shark	107	146.59	117.894
Carcharhinus longimanus	Oceanic whitetip shark	107	146.59	117.894
Carcharhinus longimanus	Oceanic whitetip shark	107	146.59	117.894
Carcharhinus longimanus	Oceanic whitetip shark	107	146.59	117.894
Carcharhinus longimanus	Oceanic whitetip shark	107	146.59	117.894
Carcharhinus longimanus	Oceanic whitetip shark	106	145.22	116.775
Carcharhinus longimanus	Oceanic whitetip shark	106	145.22	116.775
Carcharhinus longimanus	Oceanic whitetip shark	106	145.22	116.775
Carcharhinus longimanus	Oceanic whitetip shark	106	145.22	116.775
Carcharhinus longimanus	Oceanic whitetip shark	106	145.22	116.775
Carcharhinus longimanus	Oceanic whitetip shark	106	145.22	116.775
Carcharhinus longimanus	Oceanic whitetip shark	106	145.22	116.775
Carcharhinus longimanus	Oceanic whitetip shark	106	145.22	116.775
Carcharhinus longimanus	Oceanic whitetip shark	106	145.22	116.775
Carcharhinus longimanus	Oceanic whitetip shark	105.6	144.672	116.327
Carcharhinus longimanus	Oceanic whitetip shark	105	143.85	115.655
Carcharhinus longimanus	Oceanic whitetip shark	105	143.85	115.655
Carcharhinus longimanus	Oceanic whitetip shark	105	143.85	115.655
Carcharhinus longimanus	Oceanic whitetip shark	104.2	142.754	114.76
Carcharhinus longimanus	Oceanic whitetip shark	104	142.48	114.536
Carcharhinus longimanus	Oceanic whitetip shark	104	142.48	114.536
Carcharhinus longimanus	Oceanic whitetip shark	104	142.48	114.536
Carcharhinus longimanus	Oceanic whitetip shark	104	142.48	114.536
Carcharhinus longimanus	Oceanic whitetip shark	104	142.48	114.536
Carcharhinus longimanus	Oceanic whitetip shark	103	141.11	113.417
Carcharhinus longimanus	Oceanic whitetip shark	103	141.11	113.417
Carcharhinus longimanus	Oceanic whitetip shark	103	141.11	113.417
Carcharhinus longimanus	Oceanic whitetip shark	103	141.11	113.417
Carcharhinus longimanus	Oceanic whitetip shark	102.6	140.562	112.969
Carcharhinus longimanus	Oceanic whitetip shark	102	139.74	112.298
Carcharhinus longimanus	Oceanic whitetip shark	102	139.74	112.298
Carcharhinus longimanus	Oceanic whitetip shark	102	139.74	112.298
Carcharhinus longimanus	Oceanic whitetip shark	102	139.74	112.298
Carcharhinus longimanus	Oceanic whitetip shark	102	139.74	112.298
Carcharhinus longimanus	Oceanic whitetip shark	102	139.74	112.298
Carcharhinus longimanus	Oceanic whitetip shark	102	139.74	112.298
Carcharhinus longimanus	Oceanic whitetip shark	102	139.74	112.298
Carcharhinus longimanus	Oceanic whitetip shark	101	138.37	111.178
Carcharhinus longimanus	Oceanic whitetip shark	101	138.37	111.178
Carcharhinus longimanus	Oceanic whitetip shark	101	138.37	111.178
Carcharhinus longimanus	Oceanic whitetip shark	101	138.37	111.178
Carcharhinus longimanus	Oceanic whitetip shark	101	138.37	111.178
Carcharhinus longimanus	Oceanic whitetip shark	101	138.37	111.178
Carcharhinus longimanus	Oceanic whitetip shark	101	138.37	111.178
Carcharhinus longimanus	Oceanic whitetip shark	101	138.37	111.178
Carcharhinus longimanus	Oceanic whitetip shark	101	138.37	111.178
Carcharhinus longimanus	Oceanic whitetip shark	101	138.37	111.178
Carcharhinus longimanus	Oceanic whitetip shark	101	138.37	111.178
Carcharhinus longimanus	Oceanic whitetip shark	101	138.37	111.178
Carcharhinus longimanus	Oceanic whitetip shark	100	137	110.059
Carcharhinus longimanus	Oceanic whitetip shark	100	137	110.059
Carcharhinus longimanus	Oceanic whitetip shark	100	137	110.059
Carcharhinus longimanus	Oceanic whitetip shark	100	137	110.059
Carcharhinus longimanus	Oceanic whitetip shark	99	135.63	108.94
Carcharhinus longimanus	Oceanic whitetip shark	99	135.63	108.94
Carcharhinus longimanus	Oceanic whitetip shark	98	134.26	107.82
Carcharhinus longimanus	Oceanic whitetip shark	98	134.26	107.82
Carcharhinus longimanus	Oceanic whitetip shark	96	131.52	105.582
Carcharhinus longimanus	Oceanic whitetip shark	96	131.52	105.582
Carcharhinus longimanus	Oceanic whitetip shark	96	131.52	105.582
Carcharhinus longimanus	Oceanic whitetip shark	96	131.52	105.582
Carcharhinus longimanus	Oceanic whitetip shark	96	131.52	105.582
Carcharhinus longimanus	Oceanic whitetip shark	95	130.15	104.463
Carcharhinus longimanus	Oceanic whitetip shark	95	130.15	104.463
Carcharhinus longimanus	Oceanic whitetip shark	95	130.15	104.463
Carcharhinus longimanus	Oceanic whitetip shark	94	128.78	103.343
Carcharhinus longimanus	Oceanic whitetip shark	94	128.78	103.343
Carcharhinus longimanus	Oceanic whitetip shark	93	127.41	102.224
Carcharhinus longimanus	Oceanic whitetip shark	92	126.04	101.105
Carcharhinus longimanus	Oceanic whitetip shark	91	124.67	99.9854
Carcharhinus longimanus	Oceanic whitetip shark	91	124.67	99.9854
Carcharhinus longimanus	Oceanic whitetip shark	91	124.67	99.9854
Carcharhinus longimanus	Oceanic whitetip shark	89	121.93	97.7468
Carcharhinus longimanus	Oceanic whitetip shark	89	121.93	97.7468
Carcharhinus longimanus	Oceanic whitetip shark	89	121.93	97.7468
Carcharhinus longimanus	Oceanic whitetip shark	89	121.93	97.7468
Carcharhinus longimanus	Oceanic whitetip shark	88	120.56	96.6275
Carcharhinus longimanus	Oceanic whitetip shark	88	120.56	96.6275
Carcharhinus longimanus	Oceanic whitetip shark	88	120.56	96.6275
Carcharhinus longimanus	Oceanic whitetip shark	88	120.56	96.6275
Carcharhinus longimanus	Oceanic whitetip shark	88	120.56	96.6275
Carcharhinus longimanus	Oceanic whitetip shark	88	120.56	96.6275
Carcharhinus longimanus	Oceanic whitetip shark	87	119.19	95.5082
Carcharhinus longimanus	Oceanic whitetip shark	87	119.19	95.5082
Carcharhinus longimanus	Oceanic whitetip shark	87	119.19	95.5082
Carcharhinus longimanus	Oceanic whitetip shark	86	117.82	94.3889
Carcharhinus longimanus	Oceanic whitetip shark	86	117.82	94.3889
Carcharhinus longimanus	Oceanic whitetip shark	85	116.45	93.2696
Carcharhinus longimanus	Oceanic whitetip shark	85	116.45	93.2696
Carcharhinus longimanus	Oceanic whitetip shark	83	113.71	91.0311
Carcharhinus longimanus	Oceanic whitetip shark	81	110.97	88.7925
Carcharhinus longimanus	Oceanic whitetip shark	81	110.97	88.7925
Carcharhinus longimanus	Oceanic whitetip shark	80	109.6	87.6732
Carcharhinus longimanus	Oceanic whitetip shark	79.4	108.778	87.0016
Carcharhinus longimanus	Oceanic whitetip shark	79	108.23	86.5539
Carcharhinus longimanus	Oceanic whitetip shark	77	105.49	84.3153
Carcharhinus longimanus	Oceanic whitetip shark	76	104.12	83.196
Carcharhinus longimanus	Oceanic whitetip shark	74	101.38	80.9575
Carcharhinus longimanus	Oceanic whitetip shark	73	100.01	79.8382
Carcharhinus longimanus	Oceanic whitetip shark	68	93.16	74.2417
Carcharhinus longimanus	Oceanic whitetip shark	68	93.16	74.2417
Carcharhinus longimanus	Oceanic whitetip shark	56	76.72	60.8102
Galeocerdo cuvier	Tiger shark	168.2	212.268	-
Galeocerdo cuvier	Tiger shark	115	145.13	-
Prionacea glauca	Blue shark	149	199.186	-
Prionacea glauca	Blue shark	148	197.873	-
Prionacea glauca	Blue shark	145	193.934	-
Prionacea glauca	Blue shark	144	192.621	-
Prionacea glauca	Blue shark	142.4	190.52	-
Prionacea glauca	Blue shark	142	189.995	-
Prionacea glauca	Blue shark	142	189.995	-
Prionacea glauca	Blue shark	139	186.056	-
Prionacea glauca	Blue shark	136	182.117	-
Prionacea glauca	Blue shark	135	180.804	-
Prionacea glauca	Blue shark	135	180.804	-
Prionacea glauca	Blue shark	135	180.804	-
Prionacea glauca	Blue shark	135	180.804	-
Prionacea glauca	Blue shark	133	178.178	-
Prionacea glauca	Blue shark	133	178.178	-
Prionacea glauca	Blue shark	132	176.865	-
Prionacea glauca	Blue shark	130	174.239	-
Prionacea glauca	Blue shark	130	174.239	-
Prionacea glauca	Blue shark	128	171.613	-
Prionacea glauca	Blue shark	127	170.3	-
Prionacea glauca	Blue shark	127	170.3	-
Prionacea glauca	Blue shark	125	167.674	-
Prionacea glauca	Blue shark	125	167.674	-
Prionacea glauca	Blue shark	124	166.361	-
Prionacea glauca	Blue shark	124	166.361	-
Prionacea glauca	Blue shark	122.4	164.26	-
Prionacea glauca	Blue shark	122	163.735	-
Prionacea glauca	Blue shark	122	163.735	-
Prionacea glauca	Blue shark	122	163.735	-
Prionacea glauca	Blue shark	121	162.422	-
Prionacea glauca	Blue shark	121	162.422	-
Prionacea glauca	Blue shark	120	161.109	-
Prionacea glauca	Blue shark	120	161.109	-
Prionacea glauca	Blue shark	119	159.796	-
Prionacea glauca	Blue shark	118	158.483	-
Prionacea glauca	Blue shark	117	157.17	-
Prionacea glauca	Blue shark	117	157.17	-
Prionacea glauca	Blue shark	116	155.857	-
Prionacea glauca	Blue shark	115	154.544	-
Prionacea glauca	Blue shark	114	153.231	-
Prionacea glauca	Blue shark	114	153.231	-
Prionacea glauca	Blue shark	114	153.231	-
Prionacea glauca	Blue shark	113	151.918	-
Prionacea glauca	Blue shark	113	151.918	-
Prionacea glauca	Blue shark	113	151.918	-
Prionacea glauca	Blue shark	113	151.918	-
Prionacea glauca	Blue shark	112	150.605	-
Prionacea glauca	Blue shark	112	150.605	-
Prionacea glauca	Blue shark	110.2	148.242	-
Prionacea glauca	Blue shark	110	147.979	-
Prionacea glauca	Blue shark	110	147.979	-
Prionacea glauca	Blue shark	110	147.979	-
Prionacea glauca	Blue shark	110	147.979	-
Prionacea glauca	Blue shark	109	146.666	-
Prionacea glauca	Blue shark	108.4	145.878	-
Prionacea glauca	Blue shark	108	145.353	-
Prionacea glauca	Blue shark	107	144.04	-
Prionacea glauca	Blue shark	106	142.727	-
Prionacea glauca	Blue shark	104	140.101	-
Prionacea glauca	Blue shark	104	140.101	-
Prionacea glauca	Blue shark	103	138.788	-
Prionacea glauca	Blue shark	103	138.788	-
Prionacea glauca	Blue shark	103	138.788	-
Prionacea glauca	Blue shark	101	136.162	-
Prionacea glauca	Blue shark	100	134.849	-
Prionacea glauca	Blue shark	100	134.849	-
Prionacea glauca	Blue shark	71	96.772	-
Isurus oxyrinchus	Shortfin mako	162	203.369	-
Isurus oxyrinchus	Shortfin mako	136	171.155	-
Isurus oxyrinchus	Shortfin mako	95	120.356	-
Sphyrna lewini	Scalloped hammerhead	213	295.333	-
Sphyrna lewini	Scalloped hammerhead	208	288.528	-
Sphyrna lewini	Scalloped hammerhead	207	287.167	-
Sphyrna lewini	Scalloped hammerhead	206	285.806	-
Sphyrna lewini	Scalloped hammerhead	200	277.64	-
Sphyrna lewini	Scalloped hammerhead	200	277.64	-
Sphyrna lewini	Scalloped hammerhead	195	270.835	-
Sphyrna lewini	Scalloped hammerhead	188	261.308	-
Sphyrna lewini	Scalloped hammerhead	187	259.947	-
Sphyrna lewini	Scalloped hammerhead	184	255.864	-
Sphyrna lewini	Scalloped hammerhead	183.2	254.775	-
Sphyrna lewini	Scalloped hammerhead	180	250.42	-
Sphyrna lewini	Scalloped hammerhead	177.8	247.426	-
Sphyrna lewini	Scalloped hammerhead	177	246.337	-
Sphyrna lewini	Scalloped hammerhead	177	246.337	-
Sphyrna lewini	Scalloped hammerhead	173	240.893	-
Sphyrna lewini	Scalloped hammerhead	173	240.893	-
Sphyrna lewini	Scalloped hammerhead	172	239.532	-
Sphyrna lewini	Scalloped hammerhead	171	238.171	-
Sphyrna lewini	Scalloped hammerhead	169	235.449	-
Sphyrna lewini	Scalloped hammerhead	167	232.727	-
Sphyrna lewini	Scalloped hammerhead	167	232.727	-
Sphyrna lewini	Scalloped hammerhead	164	228.644	-
Sphyrna lewini	Scalloped hammerhead	164	228.644	-
Sphyrna lewini	Scalloped hammerhead	161	224.561	-
Sphyrna lewini	Scalloped hammerhead	160	223.2	-
Sphyrna lewini	Scalloped hammerhead	157	219.117	-
Sphyrna lewini	Scalloped hammerhead	156	217.756	-
Sphyrna lewini	Scalloped hammerhead	155	216.395	-
Sphyrna lewini	Scalloped hammerhead	152	212.312	-
Sphyrna lewini	Scalloped hammerhead	144	201.424	-
Sphyrna lewini	Scalloped hammerhead	140	195.98	-
Sphyrna lewini	Scalloped hammerhead	138	193.258	-
Sphyrna lewini	Scalloped hammerhead	136	190.536	-
Sphyrna lewini	Scalloped hammerhead	134	187.814	-
Sphyrna lewini	Scalloped hammerhead	130	182.37	-
Sphyrna lewini	Scalloped hammerhead	130	182.37	-
Sphyrna lewini	Scalloped hammerhead	129	181.009	-
Sphyrna lewini	Scalloped hammerhead	129	181.009	-
Sphyrna lewini	Scalloped hammerhead	128	179.648	-
Sphyrna lewini	Scalloped hammerhead	128	179.648	-
Sphyrna lewini	Scalloped hammerhead	127	178.287	-
Sphyrna lewini	Scalloped hammerhead	127	178.287	-
Sphyrna lewini	Scalloped hammerhead	126	176.926	-
Sphyrna lewini	Scalloped hammerhead	125	175.565	-
Sphyrna lewini	Scalloped hammerhead	124	174.204	-
Sphyrna lewini	Scalloped hammerhead	123.8	173.932	-
Sphyrna lewini	Scalloped hammerhead	123	172.843	-
Sphyrna lewini	Scalloped hammerhead	123	172.843	-
Sphyrna lewini	Scalloped hammerhead	122	171.482	-
Sphyrna lewini	Scalloped hammerhead	122	171.482	-
Sphyrna lewini	Scalloped hammerhead	122	171.482	-
Sphyrna lewini	Scalloped hammerhead	122	171.482	-
Sphyrna lewini	Scalloped hammerhead	122	171.482	-
Sphyrna lewini	Scalloped hammerhead	122	171.482	-
Sphyrna lewini	Scalloped hammerhead	120	168.76	-
Sphyrna lewini	Scalloped hammerhead	118	166.038	-
Sphyrna lewini	Scalloped hammerhead	118	166.038	-
Sphyrna lewini	Scalloped hammerhead	118	166.038	-
Sphyrna lewini	Scalloped hammerhead	118	166.038	-
Sphyrna lewini	Scalloped hammerhead	117.4	165.221	-
Sphyrna lewini	Scalloped hammerhead	117.2	164.949	-
Sphyrna lewini	Scalloped hammerhead	117	164.677	-
Sphyrna lewini	Scalloped hammerhead	117	164.677	-
Sphyrna lewini	Scalloped hammerhead	117	164.677	-
Sphyrna lewini	Scalloped hammerhead	116	163.316	-
Sphyrna lewini	Scalloped hammerhead	116	163.316	-
Sphyrna lewini	Scalloped hammerhead	116	163.316	-
Sphyrna lewini	Scalloped hammerhead	116	163.316	-
Sphyrna lewini	Scalloped hammerhead	115	161.955	-
Sphyrna lewini	Scalloped hammerhead	113	159.233	-
Sphyrna lewini	Scalloped hammerhead	113	159.233	-
Sphyrna lewini	Scalloped hammerhead	113	159.233	-
Sphyrna lewini	Scalloped hammerhead	111	156.511	-
Sphyrna lewini	Scalloped hammerhead	111	156.511	-
Sphyrna lewini	Scalloped hammerhead	111	156.511	-
Sphyrna lewini	Scalloped hammerhead	111	156.511	-
Sphyrna lewini	Scalloped hammerhead	110	155.15	-
Sphyrna lewini	Scalloped hammerhead	110	155.15	-
Sphyrna lewini	Scalloped hammerhead	110	155.15	-
Sphyrna lewini	Scalloped hammerhead	109	153.789	-
Sphyrna lewini	Scalloped hammerhead	109	153.789	-
Sphyrna lewini	Scalloped hammerhead	108	152.428	-
Sphyrna lewini	Scalloped hammerhead	107	151.067	-
Sphyrna lewini	Scalloped hammerhead	107	151.067	-
Sphyrna lewini	Scalloped hammerhead	107	151.067	-
Sphyrna lewini	Scalloped hammerhead	106	149.706	-
Sphyrna lewini	Scalloped hammerhead	105	148.345	-
Sphyrna lewini	Scalloped hammerhead	103	145.623	-
Sphyrna lewini	Scalloped hammerhead	100	141.54	-
Sphyrna lewini	Scalloped hammerhead	97	137.457	-
Sphyrna lewini	Scalloped hammerhead	91	129.291	-
Sphyrna lewini	Scalloped hammerhead	84	119.764	-
Sphyrna lewini	Scalloped hammerhead	82	117.042	-
Sphyrna zygaena	Smooth hammerhead	209	289.889	-
Sphyrna zygaena	Smooth hammerhead	200	277.64	-
Sphyrna zygaena	Smooth hammerhead	197	273.557	-
Sphyrna zygaena	Smooth hammerhead	197	273.557	-
Sphyrna zygaena	Smooth hammerhead	196	272.196	-
Sphyrna zygaena	Smooth hammerhead	188	261.308	-
Sphyrna zygaena	Smooth hammerhead	186.8	259.675	-
Sphyrna zygaena	Smooth hammerhead	186	258.586	-
Sphyrna zygaena	Smooth hammerhead	184	255.864	-
Sphyrna zygaena	Smooth hammerhead	182	253.142	-
Sphyrna zygaena	Smooth hammerhead	181	251.781	-
Sphyrna zygaena	Smooth hammerhead	176	244.976	-
Sphyrna zygaena	Smooth hammerhead	175	243.615	-
Sphyrna zygaena	Smooth hammerhead	175	243.615	-
Sphyrna zygaena	Smooth hammerhead	172	239.532	-
Sphyrna zygaena	Smooth hammerhead	162	225.922	-
Sphyrna zygaena	Smooth hammerhead	159	221.839	-
Sphyrna zygaena	Smooth hammerhead	159	221.839	-
Sphyrna zygaena	Smooth hammerhead	156	217.756	-
Sphyrna zygaena	Smooth hammerhead	156	217.756	-
Sphyrna zygaena	Smooth hammerhead	155.4	216.939	-
Sphyrna zygaena	Smooth hammerhead	150	209.59	-
Sphyrna zygaena	Smooth hammerhead	149	208.229	-
Sphyrna zygaena	Smooth hammerhead	148	206.868	-
Sphyrna zygaena	Smooth hammerhead	147	205.507	-
Sphyrna zygaena	Smooth hammerhead	147	205.507	-
Sphyrna zygaena	Smooth hammerhead	146	204.146	-
Sphyrna zygaena	Smooth hammerhead	145	202.785	-
Sphyrna zygaena	Smooth hammerhead	143	200.063	-
Sphyrna zygaena	Smooth hammerhead	140	195.98	-
Sphyrna zygaena	Smooth hammerhead	140	195.98	-
Sphyrna zygaena	Smooth hammerhead	140	195.98	-
Sphyrna zygaena	Smooth hammerhead	139	194.619	-
Sphyrna zygaena	Smooth hammerhead	139	194.619	-
Sphyrna zygaena	Smooth hammerhead	138	193.258	-
Sphyrna zygaena	Smooth hammerhead	138	193.258	-
Sphyrna zygaena	Smooth hammerhead	135	189.175	-
Sphyrna zygaena	Smooth hammerhead	132	185.092	-
Sphyrna zygaena	Smooth hammerhead	130	182.37	-
Sphyrna zygaena	Smooth hammerhead	130	182.37	-
Sphyrna zygaena	Smooth hammerhead	130	182.37	-
Sphyrna zygaena	Smooth hammerhead	129	181.009	-
Sphyrna zygaena	Smooth hammerhead	128	179.648	-
Sphyrna zygaena	Smooth hammerhead	123	172.843	-
Sphyrna zygaena	Smooth hammerhead	120	168.76	-
Sphyrna zygaena	Smooth hammerhead	83	118.403	-
Mustelus mustelus	Common smooth-hound	135	161.865	-
